# Supplementary material for: Comparison of Gut Microbiome Profile of Chickens Infected with Three Eimeria Species Reveals New Insights on Pathogenicity of Avian Coccidia
Source: Microorganisms. 2025 Dec 3;13(12):2752. doi: 10.3390/microorganisms13122752 (PMC12736274; doi:10.3390/microorganisms13122752)
Supplement: Supplementary file 1 [file microorganisms-13-02752-s001.zip]

Archive with 6 entries (6 files):
- microorganisms-3969231-supplementary.pdf
- Supplementary Table S1.xlsx
- Supplementary Table S2.xlsx
- Supplementary Table S3.xlsx
- Supplementary Table S4.xlsx
- Supplementary Table S5.xlsx
