# Supplementary material for: Comparison of Gut Microbiome Profile of Chickens Infected with Three Eimeria Species Reveals New Insights on Pathogenicity of Avian Coccidia
Source: Microorganisms. 2025 Dec 3;13(12):2752. doi: 10.3390/microorganisms13122752 (PMC12736274; doi:10.3390/microorganisms13122752)
Supplement: Supplementary file 1 [file microorganisms-13-02752-s001.zip › Supplementary Table S1.xlsx]

## Sheet: Sheet1
Supplementary Table 1: Group information of 80 fecal samples in this study.
Groups	4 dpi		10 dpi
	Jejunum	Cecum	Jejunum	Cecum
Unchallenged control	Uc-j-4, n=5	Uc-c-4, n=5	Uc-j-10, n=5	Uc-c-10, n=5
E. tenella infection	Et-j-4, n=5	Et-c-4, n=5	Et-j-10, n=5	Et-c-10, n=5
E. maxima infection	Em-j-4, n=5	Em-c-4, n=5	Em-j-10, n=5	Em-c-10, n=5
E. necatrix infection	En-j-4, n=5	En-c-4, n=5	En-j-10, n=5	En-c-10, n=5
