# Supplementary material for: Comparison of Gut Microbiome Profile of Chickens Infected with Three Eimeria Species Reveals New Insights on Pathogenicity of Avian Coccidia
Source: Microorganisms. 2025 Dec 3;13(12):2752. doi: 10.3390/microorganisms13122752 (PMC12736274; doi:10.3390/microorganisms13122752)
Supplement: Supplementary file 1 [file microorganisms-13-02752-s001.zip › Supplementary Table S2.xlsx]

## Sheet: Supplementary Table 2
Supplementary Table 2：Summary of sequenced samples.
Groups	Samples	Sequences	Bases(bp)	Average Length(bp)
Uc-j-4	Uj-1	32780	48511340	1479.91
Uc-j-4	Uj-2	31485	46535561	1478.02
Uc-j-4	Uj-3	32182	47755891	1483.93
Uc-j-4	Uj-4	32128	47763529	1486.66
Uc-j-4	Uj-5	34863	51660751	1481.82
Et-j-4	Etj-1	32897	48689299	1480.05
Et-j-4	Etj-2	31591	46750059	1479.85
Et-j-4	Etj-3	33924	50243762	1481.07
Et-j-4	Etj-4	34442	50598074	1469.08
Et-j-4	Etj-5	30986	45809093	1478.38
Em-j-4	Emj-1	31819	46829269	1471.74
Em-j-4	Emj-2	33495	49460355	1476.65
Em-j-4	Emj-3	34366	50839948	1479.37
Em-j-4	Emj-4	35380	52493088	1483.69
Em-j-4	Emj-5	34329	51008060	1485.86
En-j-4	Enj-1	33765	50188430	1486.4
En-j-4	Enj-2	30846	45569376	1477.32
En-j-4	Enj-3	30037	44614739	1485.33
En-j-4	Enj-4	32170	47683897	1482.25
En-j-4	Enj-5	33906	50187129	1480.18
Uc-j-10	Uj-6	30835	45797156	1485.23
Uc-j-10	Uj-7	32378	47720343	1473.85
Uc-j-10	Uj-8	32288	48014708	1487.08
Uc-j-10	Uj-9	34781	51394990	1477.67
Uc-j-10	Uj-10	34184	50677605	1482.49
Et-j-10	Etj-6	32430	47373600	1460.8
Et-j-10	Etj-7	30417	44903465	1476.26
Et-j-10	Etj-8	32530	48131945	1479.62
Et-j-10	Etj-9	33041	48967105	1482.01
Et-j-10	Etj-10	33101	49078825	1482.7
Em-j-10	Emj-6	33255	49270519	1481.6
Em-j-10	Emj-7	34304	50874339	1483.04
Em-j-10	Emj-8	32071	47451477	1479.58
Em-j-10	Emj-9	34909	51217581	1467.17
Em-j-10	Emj-10	34399	51048119	1484
En-j-10	Enj-6	31704	46824039	1476.91
En-j-10	Enj-7	30455	44947893	1475.88
En-j-10	Enj-8	33470	49541391	1480.17
En-j-10	Enj-9	30243	44699350	1478.01
En-j-10	Enj-10	32831	48698173	1483.3
Uc-c-4	Uc-1	32962	48214637	1462.73
Uc-c-4	Uc-2	33886	49594743	1463.58
Uc-c-4	Uc-3	33433	48776418	1458.93
Uc-c-4	Uc-4	30855	45041388	1459.78
Uc-c-4	Uc-5	32870	47941290	1458.51
Et-c-4	Etc-1	32760	47910612	1462.47
Et-c-4	Etc-2	32393	47193216	1456.9
Et-c-4	Etc-3	34904	50980820	1460.6
Et-c-4	Etc-4	34067	49721702	1459.53
Et-c-4	Etc-5	33878	49522689	1461.79
Em-c-4	Emc-1	38694	56435139	1458.5
Em-c-4	Emc-2	31850	46399242	1456.81
Em-c-4	Emc-3	56816	82891461	1458.95
Em-c-4	Emc-4	34464	50249340	1458.02
Em-c-4	Emc-5	31469	45818100	1455.98
En-c-4	Enc-1	33045	48328559	1462.51
En-c-4	Enc-2	32482	47386001	1458.84
En-c-4	Enc-3	30853	45045452	1460
En-c-4	Enc-4	31209	45595502	1460.97
En-c-4	Enc-5	33133	48328076	1458.61
Uc-c-10	Uc-6	34020	49713935	1461.31
Uc-c-10	Uc-7	32555	47530988	1460.02
Uc-c-10	Uc-8	30447	44577374	1464.1
Uc-c-10	Uc-9	31451	45881501	1458.82
Uc-c-10	Uc-10	34165	49917987	1461.09
Et-c-10	Etc-6	30630	44776614	1461.85
Et-c-10	Etc-7	30204	44188454	1463
Et-c-10	Etc-8	30725	44497670	1448.26
Et-c-10	Etc-9	31120	45477989	1461.37
Et-c-10	Etc-10	32733	48305667	1475.75
Em-c-10	Emc-6	32143	46949927	1460.66
Em-c-10	Emc-7	34686	50724318	1462.39
Em-c-10	Emc-8	30712	44844069	1460.15
Em-c-10	Emc-9	30514	44605863	1461.82
Em-c-10	Emc-10	32441	47421634	1461.78
En-c-10	Enc-6	30301	44271079	1461.04
En-c-10	Enc-7	33919	49586362	1461.91
En-c-10	Enc-8	32424	47362002	1460.71
En-c-10	Enc-9	34113	49810945	1460.17
En-c-10	Enc-10	33001	48149362	1459.03
