# Supplementary material for: Comparison of Gut Microbiome Profile of Chickens Infected with Three Eimeria Species Reveals New Insights on Pathogenicity of Avian Coccidia
Source: Microorganisms. 2025 Dec 3;13(12):2752. doi: 10.3390/microorganisms13122752 (PMC12736274; doi:10.3390/microorganisms13122752)
Supplement: Supplementary file 1 [file microorganisms-13-02752-s001.zip › Supplementary Table S3.xlsx]

## Sheet: Sheet1
Supplementary Table 3：Abundance of 130,962 bacterial OTUs after flattening and species annotation.
SAMPLE ID	Uj-1	Uj-2	Uj-3	Uj-4	Uj-5	Etj-1	Etj-2	Etj-3	Etj-4	Etj-5	Emj-1	Emj-2	Emj-3	Emj-4	Emj-5	Enj-1	Enj-2	Enj-3	Enj-4	Enj-5	Uj-6	Uj-7	Uj-8	Uj-9	Uj-10	Etj-6	Etj-7	Etj-8	Etj-9	Etj-10	Emj-6	Emj-7	Emj-8	Emj-9	Emj-10	Enj-6	Enj-7	Enj-8	Enj-9	Enj-10	Uc-1	Uc-2	Uc-3	Uc-4	Uc-5	Etc-1	Etc-2	Etc-3	Etc-4
OTU1	3905	4843	9729	5178	7641	9279	9790	9725	3736	7957	2708	8185	9032	6109	1537	4343	7341	8490	6845	4596	9828	6330	4256	6714	5344	3081	4345	8585	9716	10620	6188	8725	8057	5555	12894	8023	7190	7049	9342	5875	1529	1681	877	1370	905	1762	1349	1324	621
OTU2	836	1395	1609	1017	1927	2875	2600	2103	923	1786	693	2052	2305	1539	374	1120	1615	2131	1799	1210	2143	1864	996	1378	1065	746	1185	1879	1978	2430	1833	2266	2114	1413	2990	2046	1670	1827	1953	1435	327	351	183	318	208	428	341	268	130
OTU3	356	212	130	111	813	809	1243	2470	6042	321	1324	675	585	605	13	310	2802	174	988	1070	49	1143	99	129	69	313	365	546	397	240	774	298	1032	607	104	325	1240	1864	958	371	158	120	275	122	158	182	172	156	200
OTU4	537	969	1093	707	1451	2012	1753	1659	647	1317	478	1619	1652	1153	248	759	1203	1570	1218	871	1459	1354	667	1105	744	604	801	1355	1445	1795	1250	1486	1553	1177	2153	1498	1286	1368	1540	1021	256	276	95	208	155	303	248	192	95
OTU5	594	945	1117	687	1404	1865	1752	1628	650	1319	491	1454	1539	1065	293	809	1132	1606	1220	845	1562	1312	718	1115	767	583	767	1226	1435	1791	1292	1524	1383	1058	2050	1340	1109	1276	1347	1058	244	293	167	273	176	332	239	264	125
OTU6	68	141	79	65	93	85	65	51	63	57	131	247	184	8	1	104	124	59	49	89	14	95	48	102	150	158	173	51	53	47	60	45	28	188	55	59	54	48	108	45	3009	1961	3129	941	1147	1752	154	1121	186
OTU7	184	51	213	61	82	24	24	29	184	34	733	155	280	175	13471	270	852	228	628	4498	50	5	4	7	5	1070	4753	1390	145	972	3423	227	215	294	48	597	2763	144	185	211	26	76	53	57	20	33	38	30	35
OTU8	2246	3092	1512	3268	1002	149	168	530	106	576	1023	130	187	31	137	3002	223	938	1443	425	665	378	3066	1287	2455	181	244	344	1077	162	344	745	877	214	92	99	90	445	206	1890	248	126	108	98	143	150	305	102	79
OTU9	91	70	101	73	65	52	62	82	93	61	281	235	71	14	17	90	158	70	241	65	6	22	58	47	53	1595	135	90	70	52	109	116	89	184	53	924	117	95	189	120	791	722	343	146	537	1061	394	516	2436
OTU10	143	77	49	68	247	144	714	121	4274	1802	2003	816	401	223	5	43	139	68	124	50	13	111	16	9	14	134	118	89	64	77	306	108	105	233	71	536	313	307	182	227	123	50	104	53	608	233	52	223	131
OTU11	71	71	30	52	37	30	40	39	35	31	109	108	53	1	3	68	49	33	39	18	5	29	15	48	28	129	160	54	37	30	33	65	42	103	21	96	52	33	73	62	549	668	812	799	842	700	445	1173	626
OTU12	201	181	86	504	364	151	206	136	232	249	189	261	237	46	25	161	222	124	176	72	505	1054	499	1226	832	167	488	290	166	220	121	221	113	323	87	167	220	278	195	353	234	289	304	244	161	172	464	412	500
OTU13	67	22	15	31	127	237	152	61	711	371	1551	267	137	166	4	31	68	20	93	24	5	44	24	8	9	49	60	43	33	67	165	60	61	113	30	322	126	119	106	122	191	10	67	37	133	324	28	261	91
OTU14	41	2536	132	7	70	150	36	14	14	28	23	18	12	11	17	16	23	16	34	16	25	1608	15	20	14	4983	183	36	37	36	52	45	43	1267	30	26	55	76	70	45	16	10	10	26	9	16	17	9	22
OTU15	24	32	6	22	25	22	1	16	10	34	53	63	34	1	2	36	30	13	22	26	3	17	10	36	20	69	54	18	20	15	5	16	18	32	15	43	11	11	60	23	248	346	407	423	386	347	165	552	249
OTU16	2537	45	206	17	31	115	45	64	22	401	285	129	95	4819	90	46	78	34	57	66	4	122	24	25	128	36	46	25	16	17	549	111	20	39	117	57	30	116	61	65	47	19	13	7	11	30	25	14	8
OTU17	23	29	19	19	24	20	24	14	15	20	56	58	39	1	2	28	28	21	34	17	4	40	13	14	22	173	33	29	19	14	15	20	15	67	11	89	36	32	33	38	448	363	240	187	86	364	256	137	334
OTU18	9	27	21	15	25	14	20	27	25	29	40	93	14	2	6	14	41	20	26	10	1	11	10	4	5	55	13	9	6	9	12	34	9	22	5	37	17	28	22	52	39	131	25	40	82	138	1630	123	1099
OTU19	3	2	3	1	6	0	0	0	0	1	2	138	0	6	0	0	1	1	4	0	0	0	0	2	6	7	8	3	6	2	8	2	11	6	3	4	4	4	9	6	2	3	13	1	0	0	0	0	3
OTU20	14	24	10	31	13	16	7	15	9	9	33	35	38	0	0	22	24	11	9	9	4	12	6	24	15	38	37	8	7	11	13	2	9	26	9	9	10	5	26	16	454	310	477	172	201	302	24	218	23
OTU21	28	1	0	0	2	90	0	0	0	1	2	0	1	0	0	0	1	0	3	1	0	1	0	0	0	22	33	24	14	15	22	15	12	45	11	20	18	24	35	35	3	0	20	3	2	9	0	9	0
OTU22	372	706	388	541	307	29	23	127	8	140	185	53	40	17	27	849	67	271	471	200	108	102	475	246	469	32	54	99	223	42	73	124	155	41	21	24	9	180	38	291	41	35	30	32	36	22	76	41	23
OTU23	103	281	328	468	182	12	20	39	14	145	111	20	23	4	21	585	23	508	191	75	600	109	524	108	425	34	20	64	265	69	61	170	138	28	21	17	9	161	40	575	25	6	10	26	13	21	38	16	16
OTU24	7	15	11	7	9	13	16	8	18	8	14	19	20	0	0	23	9	8	20	12	4	11	3	12	22	19	19	1	7	7	3	11	3	22	5	10	8	5	21	6	401	289	371	110	142	251	17	115	28
OTU25	318	655	259	419	215	36	34	85	21	100	168	26	35	7	38	547	34	207	224	82	131	101	563	186	396	25	30	65	150	27	95	126	156	39	13	21	13	73	36	352	38	25	23	23	18	24	54	16	21
OTU26	6	12	9	5	38	7	7	13	6	13	35	13	19	0	0	11	8	7	14	9	2	4	9	10	15	77	21	25	8	4	8	33	2	18	0	9	8	3	13	19	44	152	39	490	1296	123	1116	118	61
OTU27	209	42	186	26	20	112	86	53	93	65	90	28	207	33	6	112	218	47	159	40	10	63	78	375	35	193	469	229	196	81	72	158	213	402	119	257	110	62	185	76	32	4	5	8	23	11	15	30	13
OTU28	18	0	0	0	0	65	0	1	0	0	1	0	0	0	0	0	1	0	3	0	0	0	1	2	0	15	25	16	5	8	13	15	20	34	11	4	20	25	23	28	5	3	23	0	3	7	0	7	0
OTU29	63	8	1	5	2	2	2	2	0	1	61	3	64	0	0	0	7	2	4	3	5	12	15	20	27	18	108	25	12	3	3	2	2	2	2	2	0	5	4	3	0	284	0	119	3	0	2	1	912
OTU30	354	38	140	83	38	137	110	227	104	43	25	58	47	13	3	42	177	59	107	49	51	94	119	327	94	99	233	246	89	38	51	53	376	454	35	66	146	99	178	42	38	22	13	22	21	18	23	29	26
OTU31	18	12	7	8	22	1	12	5	7	10	27	27	19	2	2	6	13	8	7	12	1	13	17	7	9	73	10	12	5	7	7	25	6	31	13	24	15	9	22	21	244	203	168	89	51	168	144	63	156
OTU32	1030	11	80	7	20	95	20	28	12	183	160	65	45	2229	41	19	45	19	39	53	7	68	9	23	84	27	26	9	4	10	287	46	8	22	65	27	13	54	29	19	12	11	11	3	4	11	18	5	7
OTU33	73	59	129	31	80	81	46	131	48	55	25	43	47	20	8	94	333	30	141	43	57	122	113	244	131	142	182	231	176	72	145	56	116	205	36	93	67	38	107	122	38	27	18	9	47	22	66	57	23
OTU34	340	630	185	400	151	32	12	83	9	115	181	23	39	11	11	444	18	176	203	33	58	79	234	190	321	9	36	38	125	16	62	11	130	20	5	21	13	15	25	102	45	30	21	22	20	22	28	11	17
OTU35	8	15	4	10	10	14	0	8	5	9	15	17	16	0	0	6	9	11	4	3	1	7	3	17	7	13	19	0	5	5	4	0	5	25	5	3	4	5	8	5	281	190	294	74	89	185	16	97	10
OTU36	128	32	72	48	54	127	81	180	63	60	20	24	45	11	3	41	184	40	64	55	42	77	46	206	142	176	133	196	118	25	63	38	132	242	27	82	145	64	75	44	46	33	31	10	34	23	29	73	23
OTU37	215	24	173	16	18	79	68	38	80	43	54	19	112	26	6	79	152	45	128	19	14	36	65	281	27	143	369	179	165	56	55	104	129	271	93	169	110	53	157	40	23	13	5	5	16	8	8	19	18
OTU38	3	10	6	2	7	2	17	7	8	8	1681	8	8	0	36	54	77	25	12	1277	21	437	62	2	13	3	0	1	3	65	1	14	8	43	0	29	1	54	10	261	8	17	4	7	8	10	32	13	15
OTU39	63	183	195	310	87	4	16	29	9	104	50	9	20	7	12	348	16	404	103	55	475	68	361	45	265	26	11	36	131	27	36	79	66	17	19	8	7	104	42	388	20	10	13	10	6	30	27	20	3
OTU40	347	133	86	33	9	57	57	48	74	41	33	136	72	8	5	26	144	24	158	26	13	43	20	200	52	106	129	114	160	104	23	51	279	397	23	156	298	115	87	100	11	16	1	6	9	5	5	8	20
OTU41	322	80	74	24	13	50	44	46	63	37	31	119	85	4	4	27	131	21	177	15	12	45	28	210	67	120	102	123	246	97	17	46	153	304	20	164	431	87	79	76	18	17	0	4	6	12	4	3	5
OTU42	9	6	1	1	1	7	1	1	5	2	35	51	8	2	0	1	32	7	33	7	1	7	1	8	4	324	0	4	0	8	3	4	8	17	2	218	7	0	8	2	39	15	54	28	147	171	21	40	45
OTU43	76	88	53	35	60	66	53	46	166	17	12	66	24	1	1	22	109	20	83	16	14	72	36	71	98	138	93	52	122	55	36	29	181	511	13	35	423	90	68	29	31	24	8	6	9	9	10	20	12
OTU44	253	423	126	294	83	9	14	51	4	46	123	8	14	5	5	341	15	74	120	18	61	52	308	138	254	9	20	19	69	18	36	64	115	26	9	12	6	34	20	174	26	11	11	2	8	9	41	15	14
OTU45	6	4	4	5	12	5	2	9	23	12	33	26	4	1	0	7	15	9	28	3	1	10	4	1	5	213	10	8	5	8	16	11	9	40	7	98	10	7	16	12	98	103	50	20	59	119	47	56	223
OTU46	40	5	0	4	1	2	3	0	0	0	39	2	47	0	0	0	3	4	1	0	2	9	5	10	15	4	80	12	12	6	0	0	2	10	0	7	2	3	2	4	2	187	2	60	0	0	1	0	633
OTU47	26	78	27	493	18	9	14	4	9	29	8	5	5	0	113	3	3	85	6	15	109	50	434	208	367	32	79	178	71	35	9	44	13	21	51	11	27	16	12	43	43	17	15	28	2	7	15	14	2
OTU48	4	7	3	4	5	1	7	1	2	2	9	13	5	1	0	5	14	4	17	9	0	6	4	6	6	24	22	8	0	2	3	4	0	17	2	26	2	3	5	1	86	12	215	33	19	29	40	178	9
OTU49	83	80	153	84	100	2	13	10	5	25	32	8	10	2	4	235	30	80	70	38	79	12	429	56	86	23	41	38	93	22	27	166	41	12	14	16	15	52	30	382	14	11	8	4	5	6	36	12	5
OTU50	50	91	143	187	136	22	21	30	6	66	68	15	10	5	3	256	16	203	81	56	147	19	242	57	180	8	6	32	42	22	34	115	93	16	15	8	4	45	25	152	29	18	8	9	11	8	21	9	7
OTU51	12	43	9	73	29	10	16	18	15	33	8	69	10	13	3	33	52	22	43	22	34	83	62	108	92	18	81	26	22	43	31	52	18	32	15	17	17	24	14	25	33	54	12	16	28	13	39	92	30
OTU52	3	1	2	0	0	1	4	0	0	1	0	0	1	0	0	287	145	1	1	1	89	135	72	133	140	0	1	0	1	1	0	2	1	4	0	1	0	0	0	0	1	0	1	2	2	0	3	2	6
OTU53	13	0	5	2	4	1	3	7	1	1	1	3	3	1	0	3	8	1	15	4	1	2	5	4	1	31	9	8	3	6	3	11	8	29	0	54	5	13	6	6	166	82	130	18	87	7	20	17	8
OTU54	4	0	0	0	0	0	0	0	0	0	4	72	0	2	0	0	0	0	0	0	0	0	0	0	1	6	5	3	1	2	8	3	1	7	2	1	1	6	3	1	1	0	2	0	0	0	0	0	0
OTU55	19	8	7	1	4	7	4	9	3	1	28	15	22	0	0	2	9	6	22	3	1	6	3	2	4	21	24	4	6	7	3	13	4	9	2	145	5	12	8	7	64	308	25	76	58	18	27	82	61
OTU56	8	6	4	5	1	0	3	2	0	3	14	11	11	0	0	1	28	5	14	8	0	3	6	8	5	80	6	1	6	0	7	1	2	15	0	37	4	3	2	8	105	36	82	52	33	45	22	14	33
OTU57	44	101	107	163	91	10	11	8	7	70	39	6	9	4	3	183	18	174	85	50	166	19	190	43	137	12	13	19	50	13	19	125	54	13	10	9	3	60	17	149	20	7	9	12	15	16	25	11	8
OTU58	5	6	4	2	13	9	1	2	3	2	8	6	1	0	0	0	9	3	1	3	2	2	0	2	3	34	5	7	2	3	2	7	2	8	0	8	2	3	3	4	13	54	17	173	464	53	414	31	24
OTU59	3	4	5	0	2	10	4	3	1	2	4	4	7	0	0	2	6	6	2	5	0	0	0	0	0	64	1	4	0	5	2	10	1	6	1	7	2	0	11	16	3	6	4	12	1	95	346	320	830
OTU60	118	267	131	167	79	5	9	25	7	43	80	9	9	4	7	230	16	104	121	41	19	27	115	63	141	2	6	31	43	12	34	9	54	16	9	13	3	38	8	51	16	11	10	2	9	13	16	12	14
OTU61	9	9	1	6	6	1	2	2	0	1	4	17	5	1	0	5	2	1	4	3	2	4	0	5	1	45	33	7	1	4	2	7	1	10	0	6	5	2	12	4	2	27	40	85	166	80	52	132	18
OTU62	22	3	6	1	23	29	63	93	211	9	72	20	21	15	0	11	106	8	38	36	2	53	2	5	4	11	14	13	18	16	30	24	54	19	2	14	37	75	31	9	3	4	17	7	9	10	5	5	9
OTU63	6	7	3	1	3	3	4	4	0	2	11	5	2	0	1	2	2	1	2	1	0	1	0	3	2	148	43	5	2	1	3	9	9	11	2	4	11	2	14	4	2	0	1	3	3	85	1	12	9
OTU64	5	3	1	3	13	2	4	1	2	4	10	2	11	0	0	6	12	3	4	1	0	6	0	1	1	10	2	4	0	4	2	11	1	3	2	12	3	0	9	8	35	114	62	62	51	90	135	23	97
OTU65	0	0	0	2	0	0	0	0	0	0	2	35	0	5	1	0	1	0	0	0	0	0	0	2	2	0	0	1	1	3	2	4	0	2	0	3	0	1	3	2	0	0	4	0	0	0	0	0	0
OTU66	21	1	1	0	0	0	0	0	5	1	1	3	30	0	0	7	1	2	0	0	1	1	3	7	1	4	9	0	8	1	3	6	2	5	0	4	3	1	4	0	2	11	8	517	0	3	149	5	43
OTU67	7	5	4	1	3	6	6	3	2	1	14	21	6	1	0	5	10	4	11	4	1	4	0	2	3	30	36	4	6	2	12	4	10	4	3	60	6	1	4	5	45	122	9	28	23	21	33	47	53
OTU68	18	52	73	113	47	8	8	7	9	46	36	6	8	0	7	191	12	156	55	20	169	23	147	14	123	15	7	16	54	23	11	46	45	8	8	3	2	50	17	179	6	11	5	10	4	9	14	5	0
OTU69	28	27	65	25	26	14	25	37	69	8	4	32	3	0	2	22	72	6	69	4	11	37	36	25	32	40	44	16	47	11	27	11	49	170	9	16	320	69	31	14	17	4	8	2	4	3	6	10	6
OTU70	10	6	3	4	3	10	3	4	2	2	9	15	6	0	0	2	2	2	12	5	0	3	4	5	3	5	17	1	2	0	4	0	3	1	1	5	8	1	1	4	36	20	94	98	147	6	56	34	6
OTU71	14	1	15	5	22	0	0	2	1	3	5	4	3	0	1	14	17	14	5	24	60	7	466	25	26	16	13	22	42	17	29	198	20	11	9	9	16	59	27	472	0	0	0	0	4	2	28	0	0
OTU72	5	2	0	2	4	0	1	1	2	1	6	2	0	0	0	3	17	1	2	0	0	1	0	0	0	21	8	5	1	1	6	3	1	4	2	5	1	0	7	2	0	17	2	6	102	122	101	58	14
OTU73	50	75	61	96	37	5	14	8	6	39	30	9	8	1	5	126	7	146	51	26	89	18	113	40	123	14	6	15	30	15	11	72	51	15	3	14	3	30	13	78	10	6	5	10	4	7	16	10	3
OTU74	3	1	0	0	0	0	0	1	0	1	4	17	1	0	0	0	1	2	8	0	0	1	0	3	3	61	5	1	2	3	0	1	1	6	0	5	2	0	2	2	0	5	13	46	0	134	3	83	1
OTU75	2	5	3	3	5	3	2	3	2	0	4	9	9	0	0	9	3	0	4	3	0	3	4	6	2	14	15	1	2	1	4	8	1	7	1	5	7	1	7	3	116	43	43	11	90	17	26	27	11
OTU76	9	0	0	0	0	5	0	0	1	0	6	10	4	0	0	1	2	0	0	0	0	0	0	0	0	13	15	11	6	6	19	12	8	17	2	13	10	18	13	17	0	2	26	0	0	0	0	0	0
OTU77	3	0	1	4	0	0	3	3	2	2	0	11	7	0	0	2	3	1	1	2	1	3	1	6	3	5	7	3	3	2	1	10	0	2	2	6	3	0	3	1	106	61	80	106	34	10	112	17	20
OTU78	66	49	9	248	33	30	15	4	5	46	5	23	8	3	10	14	2	35	5	9	20	15	13	53	15	48	45	20	122	66	21	25	19	12	181	7	11	14	20	8	17	21	7	15	5	8	12	11	1
OTU79	20	22	37	17	56	0	5	2	1	9	5	1	9	0	1	105	10	46	11	17	54	3	305	17	32	14	9	5	22	2	16	151	22	11	7	7	10	31	16	338	6	5	5	5	2	2	24	1	3
OTU80	8	1	3	2	3	0	1	1	0	4	1	4	9	0	0	2	6	2	4	2	0	2	0	2	2	19	1	6	4	5	6	5	1	0	1	9	1	0	2	2	68	36	27	77	42	65	52	87	39
OTU81	2	9	0	3	3	6	4	0	3	3	1	3	5	1	0	2	3	4	0	2	1	3	1	5	9	4	1	2	1	0	3	0	0	7	2	3	4	1	7	3	71	61	111	34	41	66	4	39	4
OTU82	0	2	2	7	3	6	5	3	2	2	10	5	4	1	0	5	7	3	6	2	0	6	2	9	4	9	4	4	0	0	1	2	0	5	2	24	5	5	4	3	51	6	152	16	15	23	32	48	2
OTU83	2	4	1	3	2	1	0	0	0	0	2	14	12	2	0	2	15	3	4	2	1	7	2	2	2	9	5	4	4	5	2	2	2	9	1	20	5	5	12	6	5	202	5	4	1	70	41	11	26
OTU84	96	193	38	165	42	17	10	22	3	25	59	8	9	2	0	142	7	46	54	9	15	30	82	66	107	12	4	8	38	4	6	6	57	5	4	5	2	1	3	30	14	7	4	2	8	11	16	4	5
OTU85	22	61	55	79	40	5	10	16	1	26	33	3	6	2	4	121	6	108	38	18	115	29	134	28	94	3	8	18	54	17	22	53	29	4	7	0	7	37	8	125	4	7	0	4	3	9	7	2	2
OTU86	6	2	16	4	9	0	0	4	2	4	28	26	35	13	388	39	16	25	35	217	8	0	0	2	2	10	57	82	1	87	101	13	6	10	6	31	14	13	6	4	1	6	6	2	1	3	0	1	2
OTU87	7	1	16	7	9	0	0	4	4	1	33	7	16	18	316	27	21	24	41	230	15	0	0	0	0	23	61	63	2	95	175	6	9	7	3	29	52	3	2	10	2	16	5	1	1	1	0	0	1
OTU88	75	2	12	3	3	12	11	6	24	3	17	13	68	2	0	7	33	51	6	35	42	40	33	33	33	15	4	7	6	51	28	9	30	11	11	8	34	4	24	48	5	78	21	8	12	22	69	16	3
OTU89	0	3	5	1	3	6	1	3	1	3	2	2	2	0	0	6	1	3	3	4	0	0	0	2	0	65	0	0	0	3	2	7	1	4	1	5	1	4	7	7	1	2	6	10	1	39	260	256	433
OTU90	1	2	1	1	2	3	4	0	8	6	11	41	17	1	2	3	13	1	8	1	0	1	5	3	6	7	19	0	0	1	1	3	0	6	2	5	0	5	3	3	5	14	4	42	7	32	22	45	28
OTU91	51	56	86	97	61	2	6	13	7	50	21	8	4	4	1	127	8	128	60	33	80	12	89	34	76	6	9	7	37	14	17	20	24	4	8	5	1	46	10	50	16	9	7	3	4	1	11	5	0
OTU92	23	63	50	105	49	10	7	12	3	37	28	3	15	2	6	124	5	95	46	27	79	16	126	14	105	8	2	10	34	4	10	42	43	9	6	4	3	24	5	60	20	8	0	1	3	7	9	12	4
OTU93	0	4	4	1	3	4	4	1	0	5	12	8	1	1	0	4	1	2	3	3	0	5	5	2	4	42	0	6	2	2	2	2	4	14	2	9	7	4	6	5	86	40	36	19	10	51	49	13	34
OTU94	10	9	21	9	21	27	19	75	48	7	8	12	5	2	0	4	38	6	18	14	8	20	8	70	20	18	37	64	39	14	34	10	139	107	5	12	125	93	30	16	5	7	4	1	1	5	2	6	3
OTU95	66	120	61	99	19	3	9	22	1	22	50	5	4	1	2	115	5	37	48	9	27	14	154	28	97	3	8	10	12	6	17	33	40	8	1	2	1	17	5	102	4	5	4	6	4	4	16	10	4
OTU96	1	3	1	1	3	0	0	0	1	1	3	2	2	0	0	4	5	0	0	1	0	3	2	0	1	6	5	0	3	8	3	4	4	8	1	65	5	3	2	3	5	1	31	30	30	19	104	4	35
OTU97	2	3	1	0	2	7	6	1	4	8	8	12	3	0	0	4	13	3	0	1	0	2	1	0	5	12	4	2	0	0	2	3	4	4	1	6	3	2	2	6	8	20	2	3	11	12	226	24	130
OTU98	97	5	31	6	8	9	2	3	2	82	26	15	12	472	97	14	3	10	9	58	4	33	8	0	20	12	12	12	2	33	84	12	10	7	25	15	6	24	6	2	3	8	1	1	0	4	3	2	4
OTU99	6	4	1	2	8	0	10	0	4	1	4	8	3	1	0	7	7	7	4	4	0	0	5	15	12	1	5	5	0	1	4	4	1	7	1	1	2	1	2	4	12	7	3	135	1	3	8	7	4
OTU100	3	11	4	12	61	25	2	3	9	24	14	7	15	1	0	9	8	12	1	14	41	58	33	66	53	2	11	57	9	10	12	1	17	18	5	1	14	17	65	4	19	23	17	0	25	71	3	29	29
OTU101	10	0	0	1	2	4	27	1	0	0	0	0	0	0	0	0	0	0	2	0	0	0	0	0	0	9	6	14	8	2	8	19	12	30	5	6	27	13	8	19	0	3	22	0	1	1	2	0	0
OTU102	0	2	3	1	2	7	2	2	2	1	0	9	3	0	2	4	6	1	3	6	1	2	0	11	8	5	0	2	1	2	5	3	2	3	0	12	2	7	5	5	5	5	14	3	1	4	3	52	17
OTU103	2	1	5	1	20	4	0	1	1	2	3	2	0	0	0	3	15	2	2	5	45	6	289	19	15	16	8	19	24	10	9	175	16	4	6	5	2	38	11	334	0	2	0	0	1	1	26	0	0
OTU104	1	2	2	0	4	5	3	1	1	0	15	15	4	0	0	0	8	3	17	2	0	3	0	0	4	39	7	0	3	1	0	3	2	6	1	1	2	3	9	0	4	35	0	10	2	5	2	83	117
OTU105	15	5	12	1	8	4	3	4	3	2	4	22	51	0	2	9	11	6	2	4	16	124	19	23	31	27	4	4	1	2	9	2	9	136	0	4	11	1	106	6	0	5	4	2	10	96	4	7	11
OTU106	9	1	0	1	0	0	0	1	1	1	2	6	0	0	1	0	14	0	8	1	1	1	2	3	1	11	7	3	1	4	2	6	1	13	1	4	3	3	4	1	2	68	0	1	11	10	5	0	71
OTU107	5	15	8	21	20	29	16	8	6	35	6	8	7	3	5	6	16	8	25	6	11	35	13	36	35	9	26	22	29	24	6	22	5	14	5	7	15	49	11	7	37	34	3	16	17	8	0	14	10
OTU108	1	8	1	0	3	0	1	1	1	0	4	0	4	0	0	7	2	2	3	3	0	0	0	2	5	0	2	1	0	1	0	0	1	1	0	0	3	0	0	4	6	15	51	250	54	12	117	2	9
OTU109	8	1	0	0	0	1	0	0	0	0	13	7	13	0	0	0	0	0	0	0	1	3	6	13	6	8	3	3	6	2	4	7	2	10	1	6	1	1	2	3	0	0	0	0	3	0	4	0	0
OTU110	3	2	4	2	6	2	1	1	2	0	3	10	1	0	0	2	2	5	7	0	0	4	3	3	4	3	8	2	0	0	4	0	2	6	1	9	0	2	1	1	21	32	50	27	34	31	21	66	24
OTU111	8	24	3	19	9	45	3	4	6	18	4	6	8	5	0	11	2	3	3	11	38	53	27	75	61	10	17	9	2	4	1	6	7	6	1	2	6	11	36	7	3	1	6	4	48	40	2	17	15
OTU112	7	0	2	1	0	1	3	4	0	2	3	16	3	0	0	0	10	1	1	2	0	1	0	4	1	9	8	3	1	2	2	0	10	7	4	14	5	3	1	8	7	12	3	29	80	58	23	176	29
OTU113	6	23	5	10	83	1	5	2	6	30	2	8	1	3	0	6	10	2	10	10	23	32	23	60	38	5	9	68	18	11	2	1	9	8	1	2	7	19	18	6	31	9	5	1	11	7	8	6	21
OTU114	0	0	0	1	0	0	1	0	1	0	1	5	5	0	0	0	0	1	0	5	0	1	0	0	2	12	0	0	0	2	1	0	0	0	0	1	0	0	3	2	0	23	34	58	399	39	118	7	22
OTU115	0	2	13	0	4	3	0	1	2	1	20	13	18	13	317	12	8	12	18	148	6	0	1	0	0	7	47	60	3	73	56	14	14	2	1	17	12	6	2	5	0	2	0	0	0	3	5	0	0
OTU116	2	2	1	3	3	11	29	3	132	44	45	24	5	33	0	2	9	0	2	3	0	2	2	0	0	1	0	6	4	2	13	6	3	2	2	15	12	9	5	4	0	0	2	4	17	1	3	5	4
OTU117	8	1	1	0	0	4	8	2	1	3	3	0	5	0	0	0	7	1	6	0	0	3	2	1	0	0	3	1	1	1	0	0	0	2	1	66	1	0	1	4	132	4	152	18	0	5	26	6	0
OTU118	10	0	0	0	0	7	1	1	0	1	0	1	1	0	0	1	8	0	0	3	0	2	2	2	1	4	19	3	2	1	2	0	1	4	0	2	0	0	0	1	53	48	28	19	35	17	0	10	5
OTU119	3	2	2	0	0	0	6	0	1	0	8	10	2	0	0	2	0	4	10	6	1	3	0	4	2	75	2	1	2	4	4	5	2	8	1	26	2	1	4	6	20	22	6	5	17	30	15	12	70
OTU120	0	0	0	0	0	0	0	0	0	0	0	0	0	0	0	133	16	1	0	0	48	50	24	55	54	0	0	0	0	0	0	0	0	1	0	1	0	0	1	0	0	0	0	0	0	0	1	0	1
OTU121	24	40	32	53	41	1	9	4	5	26	26	6	7	0	0	64	5	71	32	19	69	10	92	17	47	14	3	5	23	6	16	37	27	14	2	3	6	20	6	57	7	2	1	0	0	6	6	3	0
OTU122	10	0	0	1	0	6	23	0	1	0	0	0	0	0	0	0	0	0	0	0	0	0	0	0	0	6	10	2	6	12	8	12	8	26	3	1	7	9	4	20	0	0	11	0	0	0	0	0	0
OTU123	12	46	54	56	14	2	4	9	5	21	17	5	10	1	3	75	3	50	13	9	76	12	75	25	48	1	7	10	51	12	5	19	15	3	7	2	1	25	6	60	8	3	1	6	0	4	5	3	1
OTU124	2	1	1	5	8	5	0	0	1	0	7	13	2	0	2	2	5	0	1	2	0	0	0	0	1	1	12	3	0	1	0	0	0	10	0	5	0	0	3	0	19	4	32	48	82	2	14	23	4
OTU125	12	2	1	0	1	0	0	0	1	0	6	2	14	0	0	0	1	5	0	0	3	2	1	6	3	2	19	3	2	1	0	0	1	2	1	2	1	0	0	1	0	64	0	15	0	0	1	0	171
OTU126	19	23	15	25	14	3	3	0	2	6	17	1	4	0	1	22	3	15	4	14	30	5	236	22	38	0	3	9	16	5	5	68	9	10	1	3	11	24	7	156	2	4	1	3	5	0	9	1	0
OTU127	9	0	2	2	0	3	1	2	5	1	8	7	1	0	0	9	0	2	3	4	0	2	4	0	0	35	8	0	3	2	4	3	1	8	0	21	1	2	10	2	21	9	13	2	14	25	4	14	44
OTU128	1	0	1	2	5	1	2	2	2	1	1	6	7	0	1	1	3	2	7	5	0	6	0	6	3	19	4	1	1	1	5	1	0	11	1	20	2	4	3	1	27	13	17	3	33	37	2	8	16
OTU129	1	0	7	3	21	12	16	20	39	17	35	29	29	27	0	22	25	3	30	41	3	43	9	6	7	2	1	13	11	10	15	7	20	8	3	7	13	119	24	7	5	1	2	0	6	4	3	1	3
OTU130	2	0	0	0	0	0	0	2	1	0	1	0	5	0	0	0	2	0	0	0	0	0	1	1	0	2	7	1	1	0	5	0	0	6	0	15	3	1	1	2	9	9	6	88	1	17	3	21	7
OTU131	0	0	0	0	0	0	0	0	0	0	0	29	0	0	0	0	0	0	0	0	0	0	0	0	0	1	0	1	1	0	3	0	1	3	1	0	0	0	0	2	0	0	1	0	0	0	0	0	0
OTU132	5	11	2	12	28	17	10	3	10	15	2	4	8	4	0	13	11	7	9	4	22	42	15	35	37	18	18	19	5	2	3	5	5	8	2	5	10	15	19	23	5	7	9	1	15	19	12	24	20
OTU133	4	2	1	2	1	0	1	1	2	2	0	0	2	0	0	0	4	0	9	1	0	0	0	1	0	2	2	0	1	0	0	6	0	2	0	53	0	0	1	0	82	0	114	15	0	4	26	6	3
OTU134	12	36	65	70	37	4	7	6	2	35	11	7	0	0	5	68	0	71	34	11	30	4	42	27	48	3	4	7	19	8	2	32	25	16	4	6	1	20	7	24	9	6	4	1	1	3	3	5	1
OTU135	3	4	1	3	1	6	4	2	1	5	4	6	5	0	0	5	4	1	2	1	0	2	0	11	2	5	1	1	0	1	3	0	0	7	2	17	5	2	2	3	66	7	55	24	2	12	4	12	20
OTU136	3	3	0	0	0	0	0	2	0	2	7	1	2	0	0	0	2	1	2	1	0	1	2	0	1	45	26	3	0	1	5	0	6	4	1	1	7	2	3	2	0	0	0	0	2	14	2	3	6
OTU137	4	0	0	1	1	0	0	2	0	0	3	2	5	0	0	1	2	0	0	0	0	0	1	0	0	3	3	0	1	0	0	0	2	3	1	3	3	0	2	0	10	19	5	7	39	21	48	21	13
OTU138	1	0	2	0	0	3	0	0	0	1	0	6	4	0	0	1	1	0	2	1	0	3	0	2	4	30	4	10	2	2	9	6	1	2	0	7	5	3	1	1	0	0	4	1	4	4	13	29	10
OTU139	2	29	1	4	28	6	13	1	8	11	10	4	11	2	2	11	4	2	3	1	18	42	27	43	29	3	2	18	6	13	6	5	1	11	2	4	3	6	10	21	2	6	9	7	9	9	32	15	16
OTU140	6	3	2	1	3	1	4	2	1	0	1	1	8	0	0	5	2	0	2	3	0	1	0	3	2	12	0	0	1	1	1	8	0	0	2	1	1	4	3	0	3	365	2	2	1	12	25	7	3
OTU141	15	18	6	3	124	1	8	11	4	1	4	5	5	3	2	6	11	7	5	2	5	13	0	6	53	8	12	4	8	7	70	4	4	16	4	8	7	5	14	8	8	3	2	0	15	5	4	31	3
OTU142	34	78	19	64	15	4	2	7	2	19	26	1	3	1	3	80	15	13	49	24	15	10	54	31	57	3	3	23	20	2	8	4	33	1	0	2	0	9	6	15	3	5	1	8	3	5	9	0	8
OTU143	6	2	3	0	11	2	21	4	89	38	36	29	11	1	0	2	4	0	8	1	0	4	0	0	0	4	2	0	2	0	13	2	3	0	2	13	6	19	3	3	12	0	2	0	7	4	2	7	6
OTU144	1	0	0	0	0	0	0	0	0	0	3	32	0	0	0	0	0	0	0	0	0	0	0	0	0	0	3	0	0	0	3	1	0	0	0	0	2	0	3	0	0	0	0	0	0	1	0	0	0
OTU145	1	10	1	11	19	7	12	2	14	14	1	11	5	4	2	4	22	2	16	3	14	22	9	56	31	14	15	22	17	14	2	19	10	1	0	1	15	16	1	0	15	9	2	12	20	6	2	11	7
OTU146	0	0	0	0	0	0	0	1	0	0	2	24	0	0	0	0	0	0	0	0	0	0	0	0	0	3	0	0	0	0	1	0	2	0	0	0	0	2	0	0	0	0	0	0	0	0	0	0	0
OTU147	4	2	4	0	2	3	6	0	1	0	6	6	5	0	0	0	1	2	10	3	0	2	5	7	3	15	0	1	0	3	2	0	0	2	2	5	0	2	8	1	18	14	22	41	52	38	7	1	57
OTU148	52	20	3	138	15	8	13	0	1	19	2	2	3	1	5	5	0	10	3	1	7	2	12	24	12	14	6	13	70	25	5	11	16	5	91	5	7	9	8	5	8	11	1	10	1	6	2	2	1
OTU149	3	4	3	2	0	3	0	1	4	4	2	2	2	0	0	7	4	2	6	0	0	1	0	1	0	24	2	2	1	1	1	6	1	7	4	14	7	3	5	5	13	5	26	11	3	15	4	26	11
OTU150	0	5	3	1	20	9	10	26	29	24	42	32	21	32	0	12	17	5	17	31	5	34	10	6	3	6	2	12	8	3	11	11	17	6	3	4	14	112	23	6	3	1	5	1	2	6	2	4	3
OTU151	2	1	4	5	0	0	2	2	2	0	13	1	7	2	152	8	19	8	9	69	1	0	0	0	1	47	187	42	1	24	64	7	4	7	0	18	45	6	3	1	1	0	0	5	0	1	2	0	1
OTU152	2	1	1	7	20	24	15	30	22	14	25	23	21	29	0	17	35	2	22	37	3	42	0	10	4	1	2	10	12	6	14	7	20	15	2	5	10	116	29	7	4	4	0	4	4	1	1	0	3
OTU153	2	9	2	7	3	6	11	2	6	33	16	6	3	1	3	14	24	5	5	2	9	19	15	28	27	3	7	6	6	11	0	0	3	1	1	5	4	34	23	3	14	9	5	10	17	8	2	19	12
OTU154	9	4	2	0	1	2	9	1	3	0	4	4	3	0	0	2	6	1	1	5	0	0	0	4	6	3	0	0	0	2	2	4	4	3	1	16	2	3	9	4	25	24	27	13	27	23	10	10	24
OTU155	0	3	11	2	0	1	12	13	1	26	10	10	0	0	0	2	6	1	0	0	4	2	3	1	31	11	0	0	0	1	0	0	2	3	1	22	0	33	1	4	0	0	45	16	12	1	8	18	13
OTU156	0	2	1	0	1	0	1	1	1	2	1	4	1	0	3	0	2	0	3	1	0	1	5	3	1	11	6	4	3	3	4	0	4	4	3	2	2	3	1	2	54	1	47	37	0	0	1	0	2
OTU157	0	2	0	0	5	9	3	0	1	0	8	1	1	1	0	0	1	1	0	0	0	3	0	0	2	0	5	0	0	0	1	0	0	3	0	5	0	0	2	0	23	5	25	38	25	14	21	6	13
OTU158	3	29	1	1	20	41	0	24	2	0	1	6	2	0	3	1	0	1	8	5	27	35	9	25	20	4	0	8	1	4	0	5	6	5	0	23	3	3	13	6	3	7	2	3	12	16	11	57	34
OTU159	3	3	0	0	4	0	2	1	6	3	6	7	5	0	0	2	1	1	3	2	2	0	0	0	1	0	2	0	1	1	0	2	0	9	0	1	2	0	6	2	5	28	6	0	63	85	6	14	3
OTU160	7	1	1	1	0	0	2	3	1	1	10	2	3	0	0	5	0	2	4	5	0	2	0	0	0	1	1	1	0	1	2	1	1	10	0	24	0	0	1	1	20	5	8	8	16	10	1	53	22
OTU161	11	0	4	3	0	5	0	2	5	2	6	4	7	0	0	0	2	2	5	3	0	1	1	2	1	15	2	3	1	3	0	8	2	0	0	7	3	0	0	1	34	15	22	16	79	15	5	23	23
OTU162	0	3	0	0	1	1	0	0	0	1	1	3	1	0	0	1	1	1	1	0	0	2	0	0	1	6	1	0	1	2	0	0	0	3	0	1	0	0	1	0	30	1	117	121	1	4	2	7	7
OTU163	0	2	1	0	1	3	0	1	0	2	0	1	4	0	0	1	2	0	0	2	0	0	2	4	0	0	3	1	1	0	0	2	0	3	1	0	0	2	2	1	38	20	49	35	27	21	2	29	3
OTU164	40	7	10	0	3	3	1	1	3	52	19	4	12	280	37	11	5	4	6	22	5	10	3	4	12	3	7	12	2	15	20	3	0	2	13	3	2	12	6	1	0	2	1	0	4	2	3	0	1
OTU165	7	0	2	0	1	0	0	0	0	0	1	4	1	0	0	3	3	1	0	0	0	1	0	1	0	26	3	0	1	0	1	0	5	0	1	16	1	2	1	0	50	29	46	3	34	1	2	5	3
OTU166	3	4	1	0	18	15	10	39	27	15	23	22	35	39	0	9	22	5	30	32	1	37	7	2	3	2	2	11	9	6	11	8	30	6	0	5	3	100	28	5	10	7	5	1	1	5	3	0	0
OTU167	4	14	22	38	19	0	5	4	0	17	5	1	2	2	5	28	2	97	14	12	114	10	41	9	35	7	1	9	23	4	13	16	5	4	11	1	1	22	3	33	7	4	1	1	1	1	0	4	1
OTU168	2	2	4	3	6	0	8	3	4	4	15	8	3	0	0	5	22	7	0	2	0	0	0	6	2	2	0	0	0	1	1	0	1	0	0	0	1	0	3	1	4	9	6	6	2	7	2	2	7
OTU169	1	3	0	0	0	3	1	2	2	1	1	2	3	2	0	3	0	0	2	2	0	1	0	0	3	0	5	0	0	0	0	4	0	0	0	0	1	1	1	1	44	23	52	43	40	6	11	23	4
OTU170	1	6	44	4	32	1	7	5	0	13	1	7	2	1	3	66	23	45	139	74	5	1	3	4	4	6	0	40	5	7	1	13	4	3	1	2	0	55	0	6	2	0	1	0	1	3	3	5	4
OTU171	1	3	1	2	2	2	3	1	0	4	9	16	1	0	0	1	3	0	10	0	0	3	0	4	2	13	0	2	0	1	2	1	4	0	2	11	1	0	3	1	2	0	2	41	8	3	1	28	8
OTU172	25	5	12	5	12	18	19	64	6	3	8	1	7	4	0	5	34	4	18	3	5	15	9	39	9	11	18	19	21	3	8	4	29	12	4	12	19	9	39	5	11	1	4	1	2	3	2	2	6
OTU173	0	14	6	5	27	9	5	9	6	5	15	1	0	2	0	6	4	1	1	5	22	25	22	32	22	17	8	23	10	8	0	6	4	3	0	14	2	17	5	4	13	6	3	13	10	18	5	5	28
OTU174	0	5	4	29	1	2	7	4	3	18	22	18	1	1	0	4	17	8	6	3	1	14	11	9	22	4	24	1	9	13	4	11	2	10	3	5	2	20	0	13	8	9	13	7	10	3	14	26	13
OTU175	2	1	0	0	0	0	0	0	0	0	3	2	0	0	0	0	1	0	7	1	1	0	0	0	1	27	5	0	3	0	1	0	1	2	1	3	0	0	3	1	0	3	3	14	0	32	9	31	0
OTU176	1	0	0	0	0	0	0	0	0	0	0	21	0	0	0	0	0	0	0	0	0	0	0	0	0	0	2	0	0	0	0	0	0	0	0	0	1	0	0	0	0	0	1	0	0	0	0	0	0
OTU177	4	22	7	11	21	5	4	1	15	17	3	1	5	3	0	4	8	2	0	1	22	33	17	44	34	17	4	15	6	3	0	2	1	9	0	1	5	20	16	7	9	12	5	2	8	9	3	23	3
OTU178	2	2	0	1	0	0	2	1	3	0	1	6	1	0	0	2	2	2	2	2	1	1	0	3	0	0	2	0	0	0	2	5	0	0	0	0	1	0	0	4	1	1	0	4	2	41	180	2	6
OTU179	10	15	1	2	12	5	1	7	2	9	7	8	13	3	0	3	4	2	5	11	20	9	9	23	21	9	7	13	7	6	4	4	20	5	3	10	6	17	26	4	7	11	0	1	13	26	5	15	12
OTU180	3	2	2	1	16	6	7	41	36	9	12	17	27	23	0	7	33	4	10	22	2	56	1	4	1	1	4	15	20	4	19	9	18	3	2	5	7	83	34	6	4	3	4	2	0	2	1	7	3
OTU181	0	4	2	0	0	0	0	0	0	0	3	3	0	0	0	0	2	1	0	0	3	1	3	2	1	22	8	3	0	1	1	0	2	4	0	3	3	0	0	1	6	11	0	4	42	2	49	85	19
OTU182	8	0	1	2	2	0	2	0	0	1	11	4	1	3	200	12	14	3	10	87	0	0	0	0	0	17	15	25	0	6	87	2	0	2	2	6	35	3	1	8	0	1	1	0	0	0	1	0	0
OTU183	3	1	0	0	1	4	1	1	4	2	4	6	3	1	1	2	8	3	2	1	2	4	2	2	3	45	2	2	1	1	3	4	4	0	2	18	3	1	1	3	6	2	28	30	4	10	3	28	6
OTU184	8	3	0	3	0	1	0	1	3	1	3	2	1	1	0	1	5	2	2	0	0	1	0	0	0	6	2	0	0	1	5	5	0	1	0	5	0	0	4	2	8	17	3	17	63	13	29	19	24
OTU185	6	1	18	2	2	1	7	2	0	28	27	5	5	1	0	1	6	2	4	4	5	2	3	3	7	17	1	2	8	2	1	4	6	5	4	5	0	55	1	7	19	2	35	6	3	3	9	27	17
OTU186	2	1	8	2	5	0	0	0	4	0	12	5	8	8	181	12	11	7	21	69	2	0	0	0	0	6	38	27	2	50	55	3	0	0	1	14	34	3	0	4	2	2	3	0	0	0	3	0	3
OTU187	3	0	1	1	2	0	0	2	1	0	2	2	0	0	0	3	2	3	0	0	1	2	0	0	2	0	0	0	1	1	1	0	1	5	3	3	2	1	4	2	24	21	6	0	12	32	11	8	31
OTU188	0	1	0	2	2	0	0	0	1	1	0	6	0	0	0	3	1	0	0	1	1	0	0	3	1	0	0	0	0	0	1	3	0	0	0	2	0	0	0	0	15	9	34	63	27	5	28	5	7
OTU189	3	15	8	1	16	8	13	14	7	19	10	8	10	25	4	5	12	18	18	16	10	16	1	12	4	10	11	19	12	14	18	8	24	11	11	21	10	9	20	16	7	7	1	7	5	4	5	2	4
OTU190	0	3	1	0	0	1	3	0	3	2	7	0	1	1	0	2	0	1	1	1	0	0	1	2	1	8	4	2	0	1	0	5	0	0	0	3	2	2	1	2	9	6	8	10	19	48	145	78	18
OTU191	5	3	4	0	4	1	5	0	2	2	0	0	3	0	1	1	1	2	4	6	1	6	4	1	2	30	7	2	2	5	0	2	1	4	2	20	5	0	0	1	29	13	16	6	12	7	8	24	5
OTU192	6	1	0	3	2	3	1	2	0	1	3	9	2	0	0	2	0	3	4	4	2	0	3	1	7	6	2	0	1	3	2	2	2	3	0	34	0	0	6	0	19	17	5	2	9	36	9	8	10
OTU193	3	63	13	7	7	7	6	1	10	4	7	9	8	4	7	8	19	1	4	3	3	16	17	9	3	16	1	3	1	0	7	1	5	6	0	3	9	12	18	20	4	1	0	0	5	16	28	3	2
OTU194	2	16	8	4	12	5	10	6	16	19	1	4	2	2	2	3	5	4	3	2	13	22	16	32	25	10	8	12	4	3	3	2	0	8	1	0	6	11	17	12	7	5	3	2	7	20	9	14	7
OTU195	14	23	16	1	12	16	4	6	5	3	4	4	9	5	11	6	33	8	1	6	9	11	12	13	16	11	10	8	2	4	9	5	3	12	3	4	8	2	10	4	3	8	6	6	10	3	13	7	8
OTU196	1	0	9	1	6	7	0	2	4	0	11	5	9	5	110	4	10	9	17	61	8	0	0	0	3	17	49	23	4	40	71	4	6	8	1	13	21	3	1	6	1	0	0	2	0	0	0	1	0
OTU197	0	1	6	0	0	0	0	0	2	1	16	4	19	6	154	17	2	10	17	89	9	0	0	0	1	5	17	12	1	47	79	6	1	3	0	9	10	1	5	3	0	2	0	6	0	0	1	2	1
OTU198	4	0	0	0	1	3	1	2	0	0	1	6	6	0	0	5	3	2	0	1	0	0	0	1	0	4	3	1	0	2	2	0	0	1	0	1	3	0	1	0	1	51	1	0	78	11	0	0	10
OTU199	5	4	5	3	29	14	13	25	21	14	27	13	24	23	0	9	20	7	28	16	3	29	4	0	1	1	3	11	5	1	12	10	30	9	2	6	0	70	30	1	2	4	3	1	1	2	2	1	1
OTU200	0	0	0	1	0	1	0	30	0	1	1	0	0	0	0	4	32	0	1	44	29	69	0	0	7	0	0	0	3	0	0	2	48	122	0	49	0	0	0	2	1	0	1	0	1	0	1	0	7
OTU201	8	16	49	28	43	0	1	8	0	11	11	3	5	0	2	107	3	69	26	1	10	4	22	13	14	16	3	7	10	6	4	12	6	1	2	1	0	6	1	12	5	7	1	1	3	1	1	4	0
OTU202	5	6	4	147	5	0	0	0	2	7	1	0	0	0	38	0	3	7	0	0	17	9	43	46	56	2	10	51	11	8	3	3	5	1	4	3	4	1	0	7	4	0	1	11	0	2	5	2	0
OTU203	14	6	1	12	9	1	1	1	20	3	2	16	1	1	0	4	4	3	3	0	12	37	9	16	29	1	9	1	8	1	4	10	2	8	2	2	19	2	15	15	5	3	1	2	4	25	12	13	10
OTU204	2	3	2	0	0	0	1	0	1	1	1	0	0	0	0	0	1	0	1	3	0	0	0	0	0	7	0	1	1	1	3	3	0	1	0	9	3	4	1	1	0	3	1	3	14	20	66	7	74
OTU205	9	16	0	12	15	14	3	3	3	10	17	0	9	2	0	12	3	3	4	9	15	17	4	5	6	0	26	8	4	4	3	1	17	15	0	7	4	11	13	5	6	8	1	2	3	18	0	4	11
OTU206	3	4	4	0	3	0	5	1	8	2	9	2	2	0	0	0	21	1	8	0	0	1	1	4	1	12	3	0	0	3	4	0	1	9	1	8	5	1	0	3	27	24	10	23	5	2	12	2	7
OTU207	11	21	13	44	31	5	0	3	2	15	12	3	0	1	0	56	5	31	17	18	32	8	63	5	24	1	0	7	5	5	7	18	14	1	2	0	0	13	4	34	5	2	0	2	0	5	2	6	2
OTU208	14	3	5	5	7	24	6	34	1	4	1	10	3	3	1	5	21	2	14	5	4	7	2	44	6	8	23	28	10	6	8	4	10	49	1	11	21	18	28	4	4	2	2	2	1	4	1	2	0
OTU209	8	3	2	1	0	3	2	3	1	3	5	3	1	0	0	2	7	1	0	1	1	2	3	1	1	0	0	2	1	0	0	0	0	0	0	2	3	0	0	0	21	4	95	0	18	7	1	4	7
OTU210	2	1	0	0	1	0	0	1	1	1	5	1	4	0	0	2	0	0	5	2	0	1	0	1	1	0	4	1	2	2	3	0	1	1	1	5	1	1	3	1	4	12	5	10	1	12	10	19	17
OTU211	4	0	0	0	1	0	3	2	3	0	0	3	0	0	0	0	1	1	1	1	0	1	1	9	0	3	1	0	1	0	1	1	6	2	1	36	1	0	0	1	18	1	31	1	2	13	5	2	2
OTU212	4	1	0	1	3	0	0	0	0	1	2	1	0	0	0	1	3	0	4	0	0	2	0	0	0	1	0	0	1	1	2	0	2	2	0	28	0	0	0	3	54	0	59	8	0	0	19	7	0
OTU213	6	2	0	1	3	0	3	1	3	1	3	5	6	0	0	1	3	0	0	0	1	1	1	4	5	1	0	0	2	2	1	1	1	5	1	9	0	1	2	0	21	7	4	18	11	1	0	6	1
OTU214	32	22	20	5	2	3	9	2	9	3	1	38	11	2	2	2	17	2	27	3	3	4	7	24	4	3	13	14	7	11	2	6	45	50	2	14	15	28	12	7	1	6	1	4	2	0	1	1	0
OTU215	3	3	1	0	0	1	0	0	0	1	4	2	1	0	0	5	0	0	0	1	0	2	0	0	3	0	4	3	1	0	2	3	2	3	1	6	1	2	0	1	7	0	6	25	20	1	4	15	5
OTU216	1	0	0	0	0	0	0	0	0	0	4	1	0	1	0	0	0	0	0	0	0	0	0	0	0	0	0	0	0	0	0	0	0	4	0	0	0	0	0	0	0	0	0	0	0	0	0	0	0
OTU217	0	2	0	0	0	0	0	0	0	0	2	0	3	0	0	1	0	0	0	0	0	0	0	0	0	6	0	1	1	0	0	0	2	2	0	0	2	1	0	0	20	9	23	26	10	13	13	8	0
OTU218	13	7	6	14	7	7	15	6	11	10	3	7	7	0	1	14	9	8	12	6	2	2	0	7	1	8	12	3	5	14	4	15	2	11	4	4	5	6	4	12	18	12	12	13	9	8	8	8	12
OTU219	1	0	0	1	1	1	0	0	0	0	0	5	1	0	0	2	5	0	0	2	0	1	1	0	3	0	2	0	0	0	0	0	0	5	0	1	0	0	1	0	26	13	28	14	19	24	4	9	2
OTU220	14	7	9	2	5	4	8	2	6	2	8	6	11	0	0	2	10	5	2	0	12	16	2	14	24	12	2	1	9	2	1	1	6	8	2	0	6	7	48	15	12	9	3	1	1	39	15	5	2
OTU221	3	12	14	30	32	2	0	3	4	14	13	3	2	2	1	50	4	64	17	19	33	5	31	5	14	5	0	5	3	1	1	10	12	4	3	0	0	19	2	24	11	9	4	2	1	4	4	5	1
OTU222	6	0	1	0	0	0	0	0	0	0	4	2	2	0	0	0	1	1	1	0	0	1	0	0	0	27	5	1	3	0	0	0	0	7	0	2	1	0	2	0	1	26	6	6	43	8	23	69	17
OTU223	6	2	1	0	1	0	1	2	4	1	9	5	8	6	140	11	9	8	12	77	5	0	0	0	0	5	37	24	3	28	29	5	1	1	1	5	12	5	1	2	1	9	2	2	0	1	0	0	0
OTU224	1	0	1	0	2	0	0	0	1	0	3	7	0	0	0	2	4	0	0	1	0	0	5	3	0	0	0	1	1	0	0	2	2	0	2	4	0	0	2	2	8	1	2	1	2	1	2	14	5
OTU225	3	0	1	1	0	0	0	0	0	1	0	2	0	0	0	1	0	0	0	1	0	0	0	0	1	0	1	0	0	0	0	0	2	0	0	27	0	0	2	1	41	15	27	2	0	2	2	3	4
OTU226	10	22	20	24	12	1	0	2	5	16	11	4	0	1	0	37	2	58	18	5	48	9	37	1	29	2	2	5	14	3	5	8	9	2	0	2	0	14	3	49	2	0	1	0	0	2	1	2	2
OTU227	0	0	4	1	1	0	0	3	3	2	170	3	0	0	4	5	11	5	1	149	1	34	10	1	1	0	0	0	0	13	0	0	0	4	0	3	2	4	2	29	0	1	3	0	0	1	3	3	2
OTU228	0	2	0	8	0	2	3	3	2	0	4	1	0	0	0	1	11	6	0	1	0	1	1	0	5	0	0	2	0	0	0	0	0	0	0	0	0	0	0	1	0	4	58	0	2	1	0	9	3
OTU229	0	0	0	0	0	0	0	0	0	0	0	17	0	0	0	0	0	0	0	0	0	0	0	0	0	0	0	0	0	0	1	0	0	0	0	0	0	0	0	0	0	0	0	0	0	0	0	0	0
OTU230	0	2	0	0	1	2	0	2	4	3	5	3	1	0	0	1	4	1	1	0	0	3	0	2	1	0	0	1	1	0	2	0	2	0	0	8	2	0	0	2	20	0	27	35	3	0	3	5	2
OTU231	0	11	2	128	1	0	3	1	0	4	1	2	1	0	5	0	0	14	1	3	23	9	144	9	53	0	0	2	10	0	3	2	7	0	1	0	2	0	0	20	1	1	2	3	0	1	6	1	3
OTU232	1	2	0	1	2	1	0	1	1	0	3	2	0	0	0	0	2	0	0	0	0	2	0	2	0	2	2	0	1	0	0	0	0	2	0	0	1	2	2	1	9	9	21	17	18	10	9	13	27
OTU233	0	0	0	0	0	0	0	0	0	0	0	11	0	0	0	0	0	0	0	0	0	0	0	0	0	0	0	0	0	0	0	0	0	0	0	0	0	0	0	0	0	0	0	0	0	0	0	0	0
OTU234	4	3	1	3	10	11	11	19	15	11	28	22	26	22	0	2	7	3	18	15	1	9	3	3	1	3	1	6	3	4	7	5	16	10	4	5	0	89	23	5	2	0	1	2	1	4	0	1	0
OTU235	3	3	0	0	0	2	0	0	0	0	1	1	3	0	0	0	1	0	2	1	0	0	1	1	1	0	1	0	0	0	1	0	0	0	4	0	2	0	3	0	21	9	35	17	10	26	0	10	5
OTU236	0	3	0	1	4	5	2	1	7	1	6	0	0	1	0	6	1	0	0	7	5	22	2	1	3	0	0	1	15	9	2	7	15	24	1	2	9	4	0	1	7	4	2	0	1	1	0	19	9
OTU237	1	3	2	2	0	39	0	1	16	1	7	2	3	1	0	0	73	4	1	16	30	14	0	0	14	0	5	3	0	0	14	2	6	6	1	9	5	0	6	0	1	2	0	2	1	11	1	0	6
OTU238	0	3	0	0	0	0	0	0	0	0	0	5	0	1	0	0	0	0	0	0	1	2	1	3	2	0	0	0	0	0	1	0	0	2	0	5	1	0	0	2	6	1	8	20	9	2	20	10	5
OTU239	2	1	0	3	0	0	0	0	0	0	2	0	5	0	0	0	0	0	0	0	1	2	0	0	1	0	0	0	0	1	1	0	1	0	0	0	2	0	0	1	1	37	0	5	1	0	0	0	0
OTU240	2	1	3	0	1	3	2	3	0	3	3	12	2	0	0	2	2	0	0	0	0	1	0	4	1	12	1	1	2	2	1	3	0	0	1	10	4	0	0	0	20	64	9	15	3	6	3	23	10
OTU241	2	6	1	2	5	0	9	4	2	0	0	7	3	1	0	15	8	1	1	8	5	7	4	8	5	1	2	7	3	0	1	1	10	1	1	5	3	0	6	10	1	4	0	0	5	8	4	22	6
OTU242	28	52	16	36	4	0	1	7	0	9	13	0	5	1	6	30	1	13	16	6	8	3	33	17	35	3	6	1	15	3	4	1	18	5	0	1	1	1	6	5	5	1	0	0	0	1	4	0	1
OTU243	0	7	3	16	25	4	1	2	7	7	0	2	0	2	0	1	8	3	1	1	6	5	6	22	10	13	12	29	4	11	4	0	1	0	0	0	6	10	4	3	0	10	3	6	9	6	1	20	0
OTU244	4	0	0	0	0	0	0	0	1	0	1	0	1	0	0	3	4	0	6	2	0	0	0	0	1	9	0	1	1	3	2	5	0	2	0	13	2	0	3	5	0	11	1	3	2	7	53	0	42
OTU245	0	1	0	0	0	0	3	0	1	0	1	5	1	0	0	0	3	1	0	0	0	0	0	0	0	7	1	1	0	0	0	0	2	0	0	4	0	0	1	3	5	31	9	2	103	31	33	9	1
OTU246	31	2	10	7	3	8	9	11	8	5	4	3	0	2	0	4	5	5	5	4	4	5	5	17	11	10	14	17	4	0	6	7	28	51	1	13	14	4	12	2	9	0	5	0	0	0	0	2	3
OTU247	2	1	1	1	3	0	4	2	1	0	1	13	0	0	0	3	2	1	4	1	1	0	1	1	0	3	0	2	1	0	2	0	1	2	2	9	3	6	0	0	4	0	5	0	0	2	1	119	1
OTU248	37	0	11	0	1	3	0	2	0	30	7	8	3	205	0	0	2	2	2	4	1	3	2	0	9	0	0	1	1	1	2	9	0	1	14	3	2	6	5	1	6	1	0	2	0	1	0	1	0
OTU249	1	0	0	0	0	1	0	0	0	0	1	0	0	0	0	0	0	0	0	0	0	0	0	0	0	2	0	4	3	0	3	9	0	6	0	4	5	11	2	3	0	0	3	0	0	0	0	0	0
OTU250	10	2	2	1	0	0	2	1	2	0	4	0	8	0	0	2	10	5	2	1	1	0	0	2	5	0	0	0	2	0	0	0	0	0	0	8	0	0	0	0	3	3	4	3	1	1	3	3	1
OTU251	33	3	0	3	12	0	3	0	1	3	0	1	38	0	0	1	2	2	1	2	7	26	10	12	25	5	3	19	2	1	3	3	6	8	2	0	0	4	1	3	0	0	4	0	8	3	10	1	6
OTU252	1	2	0	0	0	0	0	0	0	0	0	0	2	0	0	0	0	0	0	0	1	0	0	0	1	0	0	3	0	2	2	0	0	3	0	0	0	0	1	0	0	58	2	17	0	0	0	0	5
OTU253	9	3	7	0	2	1	1	5	7	3	7	3	3	1	0	9	10	4	3	1	9	12	12	9	16	9	6	5	4	5	1	5	5	2	2	1	2	9	8	5	8	7	3	0	7	9	9	26	5
OTU254	0	0	0	0	0	0	0	0	0	0	0	4	0	0	0	3	0	0	0	0	0	0	0	0	1	0	0	3	0	1	0	0	0	0	0	7	0	1	0	0	33	9	30	0	0	3	2	1	3
OTU255	2	27	1	9	2	4	0	5	6	14	3	2	0	6	0	5	3	8	1	5	3	12	13	11	19	0	8	6	1	0	4	4	2	4	2	3	5	5	5	3	0	1	2	0	6	1	3	3	5
OTU256	0	6	0	20	5	2	2	4	0	13	5	2	1	0	0	2	3	14	35	1	2	6	1	2	13	1	39	6	1	11	7	36	1	4	0	2	1	3	1	1	0	20	1	11	2	2	7	4	1
OTU257	5	0	0	2	1	0	0	1	0	0	5	1	3	0	0	0	1	1	2	0	0	0	0	2	3	3	1	0	0	2	1	0	0	0	0	10	0	0	0	0	48	0	45	1	0	1	4	1	2
OTU258	2	3	1	1	0	0	1	0	2	1	0	7	4	0	0	3	0	1	0	0	0	0	0	0	0	4	3	1	0	1	0	0	0	0	0	0	0	0	0	0	0	0	0	0	0	77	8	0	6
OTU259	0	1	0	0	0	0	1	0	3	0	1	0	4	0	0	2	0	0	0	0	0	0	0	0	1	2	1	0	0	1	0	0	0	0	0	0	2	0	1	0	2	16	8	30	88	25	14	15	0
OTU260	4	3	1	0	2	4	9	2	19	76	33	18	13	9	0	0	2	2	3	3	2	1	0	0	0	0	0	1	1	0	3	0	0	1	2	10	1	9	0	5	4	0	1	0	8	10	1	6	3
OTU261	3	1	3	0	0	0	1	0	1	0	2	1	1	0	1	0	2	0	1	2	0	0	1	5	2	2	0	1	0	4	0	0	0	2	0	16	0	0	2	0	2	0	15	3	14	28	3	12	2
OTU262	0	0	0	0	3	2	0	2	0	2	1	0	2	1	0	0	0	0	0	2	0	0	0	0	0	12	0	2	0	0	3	5	0	3	0	0	3	1	4	4	2	4	0	3	0	47	112	9	2
OTU263	6	8	2	12	5	3	12	5	4	4	6	5	9	0	1	10	10	2	10	6	1	1	0	8	2	2	9	3	2	7	11	3	3	6	4	4	3	3	4	3	9	6	9	5	10	9	10	5	10
OTU264	1	2	3	0	11	4	2	18	20	8	21	8	24	12	0	2	10	5	6	21	0	13	2	7	1	1	0	21	2	6	4	4	15	5	2	8	5	62	21	2	1	3	4	1	0	0	0	5	0
OTU265	0	0	0	0	0	1	0	0	0	1	1	5	2	0	0	0	1	3	3	0	0	5	0	2	2	0	4	0	0	2	1	2	0	2	2	4	0	0	4	1	11	8	3	10	2	14	11	10	7
OTU266	0	0	0	2	0	0	0	0	0	2	2	2	0	0	0	1	1	0	0	0	0	0	0	0	0	4	4	2	0	0	3	0	0	7	1	1	4	0	1	1	1	4	9	8	0	5	28	8	3
OTU267	0	1	4	0	0	0	2	2	1	2	5	3	9	6	119	9	2	1	12	60	3	0	0	0	0	3	15	20	2	20	30	1	2	4	0	12	13	4	1	2	0	0	0	0	1	0	0	0	0
OTU268	0	1	2	0	0	0	0	0	0	0	0	0	5	0	0	0	1	4	1	0	0	0	0	0	0	6	0	0	1	0	0	0	0	0	0	9	0	1	1	5	0	0	2	4	1	16	47	54	126
OTU269	2	2	1	0	3	0	0	0	2	2	0	0	1	0	0	1	0	0	0	1	0	0	0	3	1	0	0	0	0	1	0	1	0	1	0	1	0	1	1	1	15	13	21	7	10	25	6	13	0
OTU270	5	17	4	12	4	0	3	2	1	10	6	0	0	1	0	28	1	17	7	4	40	4	26	6	26	0	1	2	13	5	6	14	5	4	3	2	1	8	4	39	4	2	1	2	2	1	0	1	1
OTU271	0	2	1	0	0	0	0	0	0	2	0	2	0	0	0	1	2	0	1	0	0	0	1	0	0	4	1	2	0	1	1	0	0	4	3	0	0	2	2	1	5	14	1	1	0	16	7	7	14
OTU272	0	2	1	1	2	0	2	1	6	5	3	1	2	0	0	3	1	1	0	1	0	1	0	0	0	0	0	0	0	0	0	1	0	0	0	0	0	0	0	1	5	9	3	3	4	11	269	0	1
OTU273	7	4	1	10	12	7	11	5	7	4	2	4	23	0	2	7	7	3	8	3	1	3	8	0	1	5	6	6	4	2	4	10	7	6	0	3	6	8	8	4	4	7	7	11	6	2	8	5	11
OTU274	7	0	9	1	1	14	0	64	0	2	1	7	2	2	0	2	21	2	10	2	2	15	1	37	7	1	11	23	14	1	15	8	7	4	0	6	6	1	9	7	1	0	2	2	3	3	0	9	1
OTU275	11	1	3	15	8	2	4	2	6	7	7	4	2	0	0	3	13	7	6	1	3	4	1	1	4	6	6	5	1	6	9	4	6	7	3	4	7	11	1	3	6	6	4	4	7	3	3	6	11
OTU276	1	0	0	0	0	0	0	0	0	0	0	0	0	0	0	0	0	0	0	0	1	0	0	0	1	0	2	1	0	0	1	0	0	0	0	0	2	0	3	0	0	10	0	0	0	0	0	0	1
OTU277	1	0	0	0	0	0	0	0	1	1	1	3	0	0	0	2	2	1	3	0	0	1	0	0	0	6	5	1	1	0	2	7	0	7	1	9	1	0	2	1	6	16	2	1	7	8	6	9	11
OTU278	1	0	0	0	0	0	2	0	0	0	1	0	0	0	0	0	2	0	2	0	1	0	1	2	1	0	0	0	0	0	0	0	0	0	0	2	0	2	0	0	2	31	32	34	40	1	23	3	4
OTU279	3	1	3	88	0	2	2	0	0	1	1	0	0	0	0	0	0	17	0	3	22	1	108	4	56	0	1	2	4	0	2	0	5	1	1	1	0	2	0	14	2	0	0	3	0	0	9	2	0
OTU280	1	1	0	0	2	0	0	0	0	1	5	7	2	1	0	1	2	1	5	1	0	0	1	1	0	15	1	5	1	0	0	1	3	6	0	11	0	0	0	0	7	9	6	2	7	4	4	8	24
OTU281	0	1	2	0	0	0	1	2	1	0	1	3	2	0	0	1	1	0	1	1	0	2	1	0	1	0	6	0	0	2	0	1	0	2	0	0	1	0	0	1	6	9	2	17	14	8	4	9	2
OTU282	1	3	8	44	1	0	1	1	1	1	1	1	0	0	8	2	0	27	4	1	52	2	36	14	41	0	1	17	11	8	4	3	1	0	5	0	2	1	0	8	4	0	0	3	0	0	0	2	1
OTU283	2	1	0	1	2	2	3	0	2	0	2	7	2	0	0	2	5	0	1	0	0	1	2	1	1	2	3	0	0	1	0	0	0	3	0	34	2	0	2	0	19	8	2	0	0	2	1	2	10
OTU284	1	0	0	1	3	0	0	2	0	3	4	12	2	0	0	2	1	0	1	4	0	1	0	1	0	9	0	0	0	0	2	1	2	0	0	24	0	0	1	0	2	6	3	2	13	26	3	6	4
OTU285	29	2	16	2	1	2	0	1	0	32	3	1	6	148	0	6	0	2	0	3	1	12	2	0	9	0	0	0	2	5	15	2	0	0	8	0	3	7	2	0	0	1	0	0	0	0	5	0	1
OTU286	0	0	0	0	0	0	0	0	0	0	2	1	0	0	0	0	0	0	0	0	0	0	0	0	0	2	2	0	0	0	0	2	0	0	0	0	0	0	1	0	0	0	0	0	0	0	0	0	0
OTU287	0	2	0	1	2	0	0	0	0	0	1	2	0	0	0	1	0	3	0	0	0	2	0	2	1	0	0	0	2	1	4	0	0	2	0	0	0	0	1	0	4	5	12	7	1	12	1	1	1
OTU288	0	0	1	0	0	2	1	1	0	0	3	1	0	0	0	0	0	0	2	0	0	0	0	0	3	0	0	1	0	0	0	5	0	0	1	0	1	0	0	0	14	13	2	4	4	17	9	9	19
OTU289	26	3	4	0	0	2	1	0	0	27	14	2	6	151	6	4	0	1	5	2	1	4	3	0	5	4	0	0	0	0	18	4	0	0	8	2	0	2	2	1	2	4	0	2	0	2	3	0	0
OTU290	0	0	1	0	2	0	0	1	1	0	1	1	1	0	0	2	0	0	7	0	0	0	0	2	0	0	0	0	0	0	0	1	0	0	0	0	1	0	2	0	2	52	0	2	67	24	14	0	3
OTU291	0	1	0	3	0	0	0	2	1	0	3	2	5	0	0	0	0	0	2	1	0	0	1	0	0	0	1	0	0	0	0	0	1	0	1	0	0	0	0	1	21	3	34	3	8	2	1	5	0
OTU292	0	2	0	0	0	0	0	0	0	0	1	5	3	0	0	2	3	0	0	0	0	0	0	0	0	1	0	0	2	1	2	0	0	0	1	0	0	0	0	0	14	3	60	4	1	6	0	14	2
OTU293	3	17	0	1	11	5	3	1	11	3	4	0	3	0	0	0	2	7	2	0	8	13	11	9	6	1	4	6	3	1	7	0	0	4	1	7	14	1	1	6	2	4	3	4	1	6	13	3	11
OTU294	18	10	12	24	13	0	2	3	1	6	4	1	5	0	0	20	2	25	9	13	11	3	21	5	23	3	0	2	17	0	2	15	8	4	0	3	0	7	0	16	5	3	0	0	2	2	3	1	0
OTU295	9	16	11	23	8	6	0	4	0	8	2	1	0	1	0	38	0	24	10	8	15	4	12	11	21	0	0	6	4	4	0	15	10	6	1	1	0	3	2	18	3	2	0	2	0	0	0	4	0
OTU296	11	2	6	1	2	8	6	6	5	2	3	12	1	0	0	0	15	1	9	0	1	1	6	3	3	8	11	9	7	0	1	0	8	73	1	3	19	2	16	5	1	0	0	0	0	0	0	0	2
OTU297	2	1	4	1	2	0	0	4	6	8	3	7	2	0	0	4	5	0	0	0	5	14	10	14	11	0	1	0	4	4	2	0	2	2	0	1	6	11	3	12	4	5	0	2	7	12	10	6	16
OTU298	0	0	3	27	0	2	2	1	0	18	0	0	0	0	0	0	6	0	0	0	3	1	0	5	4	0	30	0	0	7	0	4	3	0	0	0	0	16	0	1	0	5	0	7	0	1	1	6	4
OTU299	7	0	1	0	0	0	0	0	0	1	25	2	2	57	77	7	0	6	1	14	0	0	0	0	0	2	1	0	1	1	57	0	0	2	0	3	1	2	3	3	0	0	0	0	0	1	0	0	0
OTU300	1	0	0	0	0	0	0	0	0	0	0	0	0	0	0	0	0	0	0	0	0	1	0	0	0	2	0	0	0	0	0	0	0	0	0	0	0	0	2	1	2	1	7	2	22	28	7	22	0
OTU301	2	0	0	1	0	0	0	0	0	0	0	0	3	1	0	0	0	0	0	0	0	0	0	0	3	0	0	2	1	0	0	0	0	2	0	1	0	2	0	0	0	36	0	9	0	1	0	0	2
OTU302	2	1	0	1	0	0	0	0	1	1	2	7	1	0	3	2	2	3	10	5	0	1	2	0	2	4	3	0	0	0	1	7	2	5	0	12	0	4	6	0	3	7	3	2	6	11	5	8	7
OTU303	18	0	0	0	0	0	0	0	0	0	0	2	14	0	0	0	0	0	0	0	0	3	1	0	0	0	2	0	0	0	0	0	1	0	0	0	0	0	0	0	0	0	0	0	0	1	0	0	0
OTU304	1	2	2	1	19	8	13	17	8	8	9	5	13	14	0	5	16	0	9	1	2	17	1	1	0	1	0	2	6	3	7	3	8	3	0	1	6	39	20	2	0	3	0	0	2	1	1	0	1
OTU305	3	6	7	34	3	0	0	0	1	0	3	1	2	0	5	8	0	31	1	6	40	5	42	7	25	0	5	8	8	2	1	7	0	3	4	1	1	4	1	13	0	0	0	5	0	1	1	0	0
OTU306	29	2	9	2	1	2	0	0	0	11	2	5	2	155	4	1	0	2	0	3	0	3	1	1	9	2	0	0	0	1	5	2	0	0	9	0	0	6	4	3	1	2	3	0	0	1	0	0	0
OTU307	0	1	0	0	1	0	0	1	0	0	0	3	0	0	0	0	1	0	0	0	0	0	0	0	0	7	5	2	0	1	0	0	0	0	0	0	0	0	0	1	0	2	4	12	33	16	13	19	2
OTU308	0	0	1	0	2	0	0	0	2	0	0	0	1	0	0	0	0	0	0	1	0	1	0	2	0	0	0	3	0	1	0	0	0	0	0	0	0	0	0	0	9	4	21	45	10	1	8	0	1
OTU309	6	1	0	0	0	0	0	2	0	0	0	2	0	0	0	0	3	2	1	0	1	4	0	0	0	0	3	1	0	0	0	1	0	0	0	25	0	1	1	3	16	11	9	0	7	3	1	0	2
OTU310	5	0	0	0	0	0	0	0	0	2	0	4	0	0	0	3	2	0	0	1	0	0	0	0	0	2	0	0	0	0	0	0	0	0	0	0	0	0	0	2	6	8	10	8	28	14	57	1	11
OTU311	2	15	7	3	10	1	3	6	3	3	2	8	4	3	0	3	7	14	0	0	3	5	1	4	14	6	4	8	3	5	11	6	0	1	0	8	1	1	0	2	2	5	3	2	0	3	6	3	8
OTU312	36	3	12	2	1	0	1	3	2	17	5	3	2	149	4	1	2	1	2	5	1	4	0	0	4	2	0	0	0	3	4	2	0	1	4	0	2	7	1	1	0	0	2	0	0	2	1	0	0
OTU313	0	0	0	2	0	0	0	0	0	0	1	0	0	0	0	3	0	0	0	13	0	0	0	0	0	7	227	9	4	14	0	1	0	2	0	13	2	1	1	1	0	1	0	0	0	0	0	0	0
OTU314	1	2	5	9	3	4	6	5	3	4	3	4	3	0	0	5	4	2	3	4	2	1	0	2	1	2	7	5	9	5	2	0	0	6	2	2	5	2	3	3	1	5	1	5	3	3	9	11	6
OTU315	5	0	2	0	0	0	1	0	0	1	2	0	0	0	0	0	0	0	1	1	0	0	6	0	0	0	2	1	0	0	1	0	1	0	4	9	0	0	2	0	0	0	2	0	1	20	1	8	2
OTU316	0	1	2	3	17	0	4	0	2	3	2	3	0	0	1	0	2	1	0	0	10	15	6	26	15	1	0	3	3	2	0	3	1	2	1	0	3	5	7	1	5	5	5	0	3	3	1	14	1
OTU317	2	0	0	0	0	3	0	0	4	3	0	3	0	0	0	1	4	1	3	2	1	0	0	0	0	0	0	1	0	0	0	3	3	4	1	3	0	2	0	0	3	9	5	5	1	15	2	9	2
OTU318	0	1	0	0	4	4	2	2	4	0	1	3	0	0	0	0	0	1	0	0	0	0	0	7	0	0	2	0	0	0	0	0	0	0	0	3	0	0	0	0	0	0	5	42	0	2	6	2	0
OTU319	2	0	0	0	0	0	0	1	1	0	1	0	0	0	0	0	2	2	1	0	0	0	0	1	0	2	0	0	0	0	0	0	0	2	0	12	0	0	0	0	32	0	36	2	0	3	11	2	0
OTU320	0	0	0	0	0	0	0	0	1	2	3	6	3	1	0	0	0	2	2	1	0	0	0	0	0	3	0	1	0	3	2	0	3	3	2	5	0	0	2	1	7	9	3	1	6	26	10	15	3
OTU321	0	0	2	2	2	6	3	0	14	39	25	20	6	8	0	4	1	0	4	1	0	5	0	0	0	3	0	0	0	1	3	0	0	5	0	4	5	3	3	2	0	0	4	0	10	8	0	1	2
OTU322	0	0	0	0	0	6	0	1	0	0	0	0	0	0	0	0	0	0	0	0	0	0	0	0	0	0	0	0	0	0	0	5	0	0	1	0	0	1	5	0	0	0	2	0	0	0	0	0	0
OTU323	0	0	3	1	15	0	0	9	1	0	1	2	4	1	0	2	0	2	0	4	4	1	7	2	16	7	0	5	3	0	32	1	4	1	1	4	0	0	5	7	0	3	1	0	6	3	4	21	2
OTU324	0	1	0	0	0	2	0	0	0	0	0	2	1	0	0	3	0	0	1	0	0	0	0	0	0	0	0	0	0	0	0	0	2	1	0	0	0	0	1	0	16	11	31	7	14	19	3	7	2
OTU325	0	0	1	0	3	0	4	1	0	2	0	8	2	0	0	1	0	2	0	1	0	0	0	0	0	1	0	1	0	1	0	0	0	0	0	0	0	1	0	0	22	0	20	0	9	1	0	0	0
OTU326	1	1	0	0	0	0	0	0	1	2	2	2	2	0	0	1	2	1	0	0	0	0	0	0	0	9	0	0	1	2	0	0	0	0	0	3	0	0	4	1	2	7	1	6	1	21	4	0	54
OTU327	0	1	1	0	2	3	9	1	43	15	17	2	3	2	0	0	0	1	1	1	0	0	0	0	0	2	1	0	0	0	3	0	0	0	0	4	1	0	1	1	2	0	5	0	4	1	0	0	0
OTU328	27	29	5	23	8	2	0	3	0	9	11	0	0	1	0	24	0	8	9	0	3	5	18	13	16	1	1	5	9	0	0	0	8	2	1	0	2	4	2	3	4	0	1	1	0	1	2	0	2
OTU329	1	3	1	1	8	1	0	2	8	2	3	1	0	1	0	0	0	1	1	3	2	11	9	13	15	3	2	5	0	3	0	2	1	6	5	4	0	2	7	3	8	1	1	0	2	8	5	2	4
OTU330	2	0	2	0	1	0	4	0	0	1	7	1	1	1	115	0	4	0	3	35	0	0	3	0	0	1	10	2	0	3	34	3	1	0	0	4	19	0	0	0	1	0	0	1	0	0	0	0	0
OTU331	0	0	2	0	0	5	8	3	44	13	11	3	1	2	0	0	1	0	3	0	0	1	0	1	0	3	0	1	0	0	2	1	0	1	0	1	5	1	3	3	0	2	0	0	5	0	0	0	0
OTU332	1	0	0	0	1	0	0	0	0	0	0	0	0	0	0	0	0	0	0	0	0	0	0	0	0	6	1	1	0	1	0	3	0	2	1	0	2	0	1	3	0	0	1	0	0	0	0	0	0
OTU333	0	0	0	0	0	0	0	0	0	0	0	0	0	0	0	0	0	0	0	0	0	0	1	0	0	1	1	1	0	0	0	0	0	6	0	0	0	2	2	0	0	3	0	0	0	0	0	0	0
OTU334	1	0	0	0	0	1	5	0	0	0	0	0	0	0	0	0	0	0	0	0	0	0	0	0	0	4	3	5	1	3	5	8	3	4	0	3	4	3	0	5	0	0	0	0	0	0	0	0	0
OTU335	0	1	1	1	0	1	0	0	0	0	0	1	0	0	0	0	0	0	0	0	0	1	2	0	0	2	1	0	0	0	0	0	0	0	1	1	1	0	0	0	14	7	11	7	5	9	0	9	1
OTU336	0	0	0	0	0	0	0	0	1	1	1	2	0	0	0	0	0	0	0	0	0	1	0	0	0	0	0	1	0	0	4	3	0	2	0	0	1	0	1	1	15	13	0	0	6	10	5	4	16
OTU337	0	11	3	3	6	6	1	1	2	2	4	2	0	0	2	2	7	1	1	0	3	12	1	14	20	0	15	6	4	1	0	1	0	0	0	0	0	2	4	5	3	2	2	0	1	2	7	12	1
OTU338	3	2	0	2	1	0	3	0	3	0	1	0	2	0	0	1	7	0	0	4	3	9	1	7	14	2	2	1	0	0	1	1	2	0	0	6	1	0	10	12	1	2	1	0	0	12	8	5	6
OTU339	4	15	3	38	7	6	9	1	0	5	2	1	1	34	0	1	1	1	1	0	0	12	1	1	0	3	3	7	20	0	0	2	1	0	0	1	3	0	0	2	2	6	10	13	0	2	10	0	1
OTU340	1	0	0	0	3	0	6	0	33	20	8	2	3	3	0	0	0	0	1	6	0	0	0	0	0	2	1	0	1	0	1	0	1	2	0	5	4	1	1	4	0	0	0	0	5	5	0	4	0
OTU341	3	0	0	0	1	0	0	0	1	1	1	0	1	0	0	0	0	1	0	0	0	0	0	0	1	10	3	1	0	2	0	0	0	1	0	5	0	0	0	0	2	6	0	1	38	9	19	38	6
OTU342	0	1	3	0	0	0	1	0	2	0	0	0	0	0	0	3	0	0	1	1	0	0	0	0	0	0	4	2	0	0	0	0	0	1	0	4	0	0	0	0	5	10	2	12	5	2	1	5	3
OTU343	0	2	0	1	0	1	0	2	0	1	0	1	2	1	0	0	2	1	1	0	0	0	0	0	0	12	3	0	0	0	1	2	2	2	0	1	1	3	0	0	4	12	0	2	8	0	26	34	4
OTU344	0	0	2	0	0	0	0	0	0	0	2	1	0	1	0	2	2	1	5	0	0	0	4	0	0	1	0	0	1	0	1	0	2	2	1	13	0	0	2	1	3	4	0	3	2	19	2	2	6
OTU345	40	1	11	1	0	0	2	0	0	14	13	5	4	114	0	2	2	2	0	0	1	1	0	0	7	0	0	2	0	0	11	2	4	0	8	1	0	4	0	0	1	0	0	0	0	0	0	0	0
OTU346	0	0	0	0	0	0	0	0	0	0	2	0	0	0	0	0	0	0	0	0	0	0	0	0	0	0	0	3	0	0	0	0	0	0	0	0	0	0	0	0	0	0	0	0	0	0	0	0	0
OTU347	22	2	4	1	1	3	1	3	1	16	8	0	3	155	0	1	0	0	0	3	1	2	0	0	4	0	0	2	0	0	4	3	1	0	7	1	0	2	3	0	0	0	0	0	2	2	1	0	0
OTU348	3	8	13	19	11	1	3	2	0	10	1	0	2	2	0	18	5	29	6	7	16	0	24	3	10	2	1	1	3	1	3	11	8	4	2	0	0	6	1	14	4	3	4	6	4	0	2	0	1
OTU349	3	8	16	10	8	0	0	1	0	12	4	1	1	1	0	15	3	15	9	2	12	5	19	5	23	1	0	1	7	1	1	9	3	0	1	0	0	9	5	18	3	0	0	0	3	1	3	0	0
OTU350	3	2	2	0	3	3	6	0	15	2	2	2	0	0	0	3	4	13	11	1	0	4	3	3	5	2	0	1	9	2	6	25	3	2	1	0	17	10	3	2	3	0	1	3	6	6	7	0	8
OTU351	0	0	0	0	3	0	1	0	0	0	2	1	0	0	0	0	1	0	2	0	0	0	0	0	0	5	0	0	0	0	0	1	0	4	1	2	0	0	0	1	2	6	0	3	1	8	38	5	32
OTU352	5	6	12	25	12	2	0	3	0	10	9	0	2	0	0	13	0	20	16	3	11	2	14	4	26	5	0	4	5	1	2	2	6	3	2	0	0	2	1	3	0	0	2	0	5	0	1	0	1
OTU353	0	2	0	0	0	0	0	1	1	0	1	1	0	1	0	1	0	0	0	0	0	0	1	0	0	8	6	0	0	2	0	0	1	0	0	0	3	1	2	1	0	0	0	0	0	5	2	2	3
OTU354	0	1	0	0	1	2	1	0	0	0	1	1	0	0	0	1	1	0	0	1	0	1	0	0	6	0	1	0	0	1	4	0	0	2	0	0	0	0	0	0	14	2	26	7	2	1	0	6	0
OTU355	0	1	0	1	0	2	3	2	2	3	3	1	2	0	0	0	6	5	5	1	0	0	0	4	0	0	1	0	0	0	0	0	0	0	0	0	0	0	0	1	1	0	1	0	2	1	2	0	4
OTU356	0	1	0	0	8	4	1	0	5	3	20	4	3	4	0	1	0	0	2	1	0	0	0	0	0	0	0	0	0	0	1	5	1	3	0	4	1	4	3	1	1	0	7	1	1	10	0	1	0
OTU357	0	0	0	2	2	0	0	0	0	1	1	3	2	0	0	0	1	0	2	0	0	0	0	0	1	3	3	0	0	1	2	0	1	0	0	2	5	0	1	1	8	8	10	0	0	1	1	36	2
OTU358	1	8	1	1	5	0	0	2	2	4	3	2	0	3	0	0	5	1	2	4	7	10	5	14	4	10	0	13	4	5	0	3	1	0	1	1	0	3	8	6	5	0	3	5	0	6	8	3	5
OTU359	3	9	9	7	8	1	4	3	1	2	3	4	4	0	0	13	4	12	0	2	33	2	35	6	18	0	1	4	3	0	0	13	8	2	2	0	0	6	5	14	0	0	0	1	1	0	4	0	0
OTU360	0	0	0	0	0	0	0	0	0	4	0	0	0	0	0	0	0	0	0	1	0	0	4	2	31	0	0	0	1	0	0	0	0	0	0	0	0	0	0	0	0	0	0	15	0	0	0	0	0
OTU361	25	1	4	0	3	4	0	0	0	19	4	5	1	129	0	2	0	0	0	1	0	2	0	0	4	0	0	1	0	0	2	4	0	0	7	0	4	8	3	1	0	0	0	0	0	1	1	0	1
OTU362	2	2	8	3	1	1	1	0	0	0	32	1	3	0	49	32	1	3	16	41	3	0	0	0	1	1	1	7	2	3	19	7	2	0	0	2	3	0	1	2	0	0	0	0	2	1	0	0	0
OTU363	2	7	1	0	13	4	4	2	2	0	10	1	6	0	3	2	6	2	1	1	8	10	2	6	13	5	2	9	1	2	7	1	0	1	0	2	0	1	2	4	0	3	2	0	1	2	4	1	0
OTU364	6	0	2	2	5	0	0	2	3	1	3	2	0	0	0	1	3	2	0	2	6	23	0	4	7	0	0	2	0	4	0	4	1	35	1	3	3	3	6	12	0	7	0	0	0	6	12	9	0
OTU365	2	2	2	1	9	5	0	0	1	4	3	0	0	0	0	0	1	0	1	1	6	18	5	11	9	0	11	7	0	5	4	1	5	4	0	0	3	10	11	3	1	1	0	1	2	9	1	1	4
OTU366	0	1	0	0	0	0	0	0	0	0	3	4	2	0	0	3	0	1	0	0	0	1	0	0	0	0	3	0	1	0	0	0	0	1	0	0	0	0	0	0	4	5	9	12	13	2	25	1	6
OTU367	0	0	0	0	0	0	0	0	1	1	2	0	0	0	0	0	0	0	0	2	0	0	2	0	3	3	0	0	0	0	0	0	0	0	0	0	0	0	1	0	6	12	20	3	13	12	2	14	1
OTU368	1	0	1	0	1	0	0	0	1	0	1	1	0	0	0	0	0	0	0	1	0	0	0	0	0	0	1	0	0	1	1	0	0	0	0	1	0	0	0	1	3	6	8	4	6	2	26	1	7
OTU369	12	7	2	3	0	4	9	0	4	1	1	6	7	2	0	3	3	1	4	0	2	4	10	7	12	0	8	2	13	2	0	0	15	13	4	1	20	6	1	1	2	4	0	0	0	2	2	5	1
OTU370	0	0	1	0	0	0	1	0	0	0	0	0	0	0	0	1	0	0	0	0	0	0	0	0	0	3	6	3	1	3	0	0	3	1	1	2	6	1	4	0	0	0	1	0	0	0	0	0	0
OTU371	1	2	4	1	4	3	1	0	8	4	1	3	1	0	0	1	3	1	5	0	7	8	3	12	9	5	2	4	0	3	3	7	2	0	1	2	8	2	5	2	0	5	0	2	5	0	3	11	2
OTU372	8	10	10	10	10	0	1	0	0	4	2	0	6	0	1	19	2	24	9	5	16	0	12	5	10	0	0	7	5	4	4	5	5	0	0	0	0	9	2	14	0	3	0	1	0	4	0	0	1
OTU373	10	0	1	0	0	0	0	0	0	1	1	0	7	0	0	1	0	0	0	2	1	4	2	0	2	5	0	0	0	0	0	0	0	0	0	0	0	0	2	0	0	12	1	39	0	0	7	0	19
OTU374	1	0	0	0	0	0	0	0	2	0	0	0	0	0	0	0	0	5	0	0	0	0	0	0	0	7	1	0	0	0	208	0	0	0	0	0	2	0	1	0	0	0	0	0	0	0	0	0	0
OTU375	3	1	0	0	0	2	0	1	0	1	6	5	0	0	0	1	0	2	1	2	0	0	0	0	0	2	2	0	0	0	0	2	1	1	1	1	0	0	2	0	0	5	2	0	6	9	3	0	7
OTU376	1	0	0	2	0	3	0	0	0	1	5	0	1	0	0	0	4	0	1	0	0	0	0	2	2	3	0	0	0	0	0	0	0	0	0	3	1	0	0	0	13	3	3	3	0	0	0	5	4
OTU377	5	3	2	3	38	1	3	0	6	2	0	0	36	0	0	0	0	2	0	5	0	0	6	1	1	70	6	10	5	3	3	2	2	2	0	0	3	0	0	5	0	0	0	0	0	1	0	0	0
OTU378	1	0	1	0	4	9	0	0	0	0	17	1	0	1	0	0	0	6	1	0	0	0	0	0	0	0	0	0	2	0	3	1	3	0	0	3	0	0	2	4	0	0	0	0	0	0	0	6	0
OTU379	1	1	0	0	4	0	0	0	0	0	2	0	0	0	0	0	0	1	3	2	0	2	0	1	0	19	0	0	0	0	1	0	0	1	0	1	1	0	0	0	6	4	6	4	1	7	2	1	6
OTU380	0	0	0	0	0	2	0	0	0	1	3	0	2	0	0	0	0	0	0	0	0	0	0	0	1	3	5	1	1	2	0	0	0	0	2	0	1	0	0	2	0	2	2	4	0	3	18	0	1
OTU381	0	1	0	0	0	1	0	0	0	0	0	0	1	0	0	0	0	1	1	1	0	1	0	0	0	1	3	0	0	0	0	1	0	0	0	0	0	0	0	2	3	8	20	12	11	7	9	9	1
OTU382	0	2	1	1	0	0	2	0	3	0	0	2	0	0	0	0	1	0	0	0	0	0	0	2	0	4	0	0	0	0	0	0	2	0	0	0	0	0	2	0	3	12	5	7	1	1	6	9	2
OTU383	21	2	6	0	0	7	0	0	0	17	4	5	0	111	0	0	0	3	0	3	0	3	0	0	1	5	0	0	0	0	4	10	0	2	10	2	0	6	1	0	2	0	0	0	0	0	0	1	0
OTU384	0	1	0	0	1	0	0	0	0	0	4	0	0	0	0	0	1	0	0	0	0	0	0	0	0	2	0	1	0	2	0	0	0	0	0	1	0	0	0	0	2	4	9	0	16	7	4	4	0
OTU385	0	2	0	0	0	0	0	0	1	0	0	2	1	0	0	3	0	1	1	0	0	1	0	1	0	0	0	0	1	0	0	0	0	0	0	0	0	0	0	0	6	2	13	6	14	5	8	2	4
OTU386	5	0	0	0	0	0	0	0	0	1	0	0	1	0	0	1	0	1	2	0	0	1	0	2	0	0	0	0	0	0	0	0	0	0	0	0	0	0	0	0	1	29	0	2	8	8	115	1	2
OTU387	1	0	2	2	8	0	0	0	3	1	1	0	6	1	0	6	1	1	1	0	5	20	3	4	11	0	1	7	2	3	1	5	0	7	1	4	5	0	23	5	3	1	0	0	6	19	6	4	0
OTU388	105	2	12	1	1	0	0	0	0	7	25	0	2	4	0	5	1	0	0	0	0	2	3	0	21	0	3	1	2	0	2	0	0	1	0	0	3	7	0	2	0	1	0	2	1	0	0	0	0
OTU389	1	0	0	0	0	0	0	1	0	1	1	1	0	0	0	0	4	0	1	0	0	0	0	0	0	7	0	0	0	0	2	0	3	0	0	2	0	0	0	0	23	0	12	3	2	0	5	11	8
OTU390	0	1	0	0	1	0	0	0	0	0	0	1	4	0	0	1	0	0	1	1	0	1	0	0	0	0	0	0	0	0	1	1	0	0	0	0	0	0	0	0	1	4	0	33	24	7	1	6	0
OTU391	6	2	3	7	9	4	1	4	2	1	4	3	7	1	0	1	4	6	4	3	1	0	0	5	0	0	5	6	2	4	4	0	5	5	0	3	2	5	6	2	2	7	0	1	3	9	5	0	8
OTU392	0	0	0	2	0	0	0	0	0	0	0	0	0	0	0	2	0	0	0	3	0	0	0	0	0	8	169	7	2	7	2	0	2	1	0	2	3	0	0	2	0	2	0	0	0	0	0	0	0
OTU393	0	0	0	0	0	3	0	0	0	30	0	4	0	0	0	0	50	0	0	0	3	4	4	10	1	0	0	0	0	0	0	0	0	0	0	0	0	37	2	0	0	0	0	3	0	5	2	3	0
OTU394	5	0	0	0	0	0	0	0	0	2	2	0	4	0	0	1	0	0	0	0	1	1	0	0	3	0	0	0	0	1	0	0	0	0	0	0	0	0	0	0	0	19	0	73	13	1	1	0	0
OTU395	0	1	0	0	0	0	0	0	0	0	4	0	0	0	0	0	0	0	0	0	0	1	1	0	0	0	0	0	0	0	0	0	1	0	0	0	0	2	1	0	1	15	1	6	5	0	0	1	18
OTU396	1	2	0	6	4	2	0	0	0	3	28	1	7	3	3	1	1	1	1	1	2	2	2	1	1	0	9	2	3	2	2	2	0	0	0	0	0	4	2	0	2	3	3	7	4	3	0	0	7
OTU397	1	0	1	0	0	2	0	0	0	0	1	2	0	1	0	0	0	0	0	1	0	0	0	0	0	0	0	0	0	0	0	0	0	0	0	0	0	0	0	1	12	2	30	1	3	10	0	3	0
OTU398	3	2	2	1	11	0	4	2	5	36	18	11	10	5	0	0	0	0	2	0	2	5	1	3	0	3	0	1	0	4	2	0	3	3	1	6	1	7	2	0	0	2	0	0	0	2	0	0	0
OTU399	21	2	11	0	2	5	1	2	0	13	12	5	2	93	0	1	1	2	3	0	0	2	3	0	1	0	3	0	0	3	7	3	0	0	4	0	0	0	3	1	3	0	0	0	3	2	0	0	0
OTU400	0	1	2	0	1	0	0	0	0	0	4	1	0	0	56	2	3	3	3	28	0	0	0	0	0	5	14	7	2	23	28	0	5	2	1	4	6	0	3	1	0	1	0	2	1	2	0	0	2
OTU401	1	0	0	0	2	0	3	0	0	0	0	1	1	0	0	0	2	3	0	2	0	4	2	0	0	0	5	0	1	0	0	0	0	0	1	5	2	0	1	2	13	0	33	3	1	1	2	4	0
OTU402	0	3	0	26	0	0	2	0	2	2	1	2	0	3	0	4	3	1	2	2	3	5	1	11	10	0	25	2	1	0	2	3	0	0	0	4	1	0	4	1	3	0	0	0	2	2	0	1	3
OTU403	3	0	0	3	3	1	2	1	0	0	0	1	2	0	0	1	0	1	0	0	0	0	0	0	0	0	1	0	1	1	0	0	0	3	0	5	1	2	0	0	2	4	3	6	8	13	2	0	2
OTU404	8	8	9	13	7	3	0	0	0	5	8	0	0	0	0	13	2	16	7	4	22	3	17	1	16	0	4	0	11	2	1	1	3	0	1	0	0	5	3	15	5	0	0	0	3	0	2	0	0
OTU405	0	0	0	1	0	0	0	0	0	0	0	1	0	0	0	1	0	0	0	0	0	0	0	0	0	0	1	1	2	0	0	0	0	0	1	0	0	0	2	0	4	8	4	6	19	3	15	2	0
OTU406	0	0	0	0	0	0	4	0	1	0	1	0	0	0	0	0	1	0	0	0	0	0	0	0	0	3	3	2	0	1	2	3	1	5	1	0	5	2	1	3	0	0	1	0	0	0	0	0	0
OTU407	1	1	0	0	4	8	3	13	20	0	6	3	7	4	0	2	11	1	5	3	1	4	0	0	1	7	3	2	3	0	1	3	4	2	1	0	7	5	8	2	3	0	0	0	0	5	0	1	0
OTU408	0	0	0	0	0	0	0	0	0	0	0	0	0	0	2	0	0	0	0	0	0	0	0	0	0	0	1	0	0	0	0	0	0	0	0	0	1	0	0	0	0	0	0	0	0	0	0	0	0
OTU409	4	0	0	0	0	0	0	0	0	0	0	2	0	0	0	0	0	0	0	0	0	0	0	0	0	0	1	0	0	0	0	0	2	0	0	21	1	0	0	0	16	5	24	0	0	1	1	0	3
OTU410	0	2	1	27	1	3	0	0	0	0	0	3	4	1	8	1	0	12	0	3	30	9	28	9	13	2	1	4	4	1	4	4	5	3	1	1	0	4	1	4	0	2	1	5	0	0	0	0	0
OTU411	0	0	0	0	0	0	0	2	2	0	0	2	0	0	0	0	0	0	0	0	0	0	0	0	0	0	0	0	0	0	0	0	0	2	0	0	0	0	0	0	2	14	2	25	44	11	6	4	0
OTU412	4	2	0	2	7	0	1	3	1	5	20	0	1	0	0	26	0	3	22	6	0	21	15	0	11	0	5	8	3	0	4	2	11	1	1	0	0	26	1	9	0	0	0	4	0	0	1	0	0
OTU413	0	1	0	0	0	0	0	0	1	0	1	0	1	0	0	0	0	0	0	0	0	0	0	1	0	4	0	0	0	0	0	0	1	1	0	0	0	0	0	0	11	7	13	14	8	13	0	5	0
OTU414	0	0	0	0	0	0	0	0	0	0	0	0	0	0	0	2	0	0	0	9	0	0	0	0	0	3	181	3	0	7	2	0	0	0	0	5	5	0	1	1	0	0	0	0	0	0	0	0	0
OTU415	0	0	0	0	0	0	0	0	0	0	0	0	0	0	0	2	0	0	0	0	0	2	0	0	0	0	0	0	0	0	0	0	0	0	0	0	0	0	0	0	0	1	0	12	0	0	0	3	5
OTU416	0	0	2	11	1	0	2	1	2	5	3	2	0	0	0	2	3	2	1	0	2	3	4	7	5	1	0	4	2	1	4	0	1	3	0	0	1	3	3	1	5	3	4	1	3	3	9	3	23
OTU417	0	4	0	0	4	0	0	0	0	0	0	1	0	0	2	1	0	0	1	0	3	39	0	1	8	0	0	4	0	0	1	0	2	29	0	0	1	0	16	0	0	0	0	0	0	17	0	0	1
OTU418	1	0	0	0	1	2	0	1	1	1	1	3	0	0	0	0	0	1	0	4	0	0	0	2	0	3	0	0	0	0	1	0	0	4	0	10	0	0	1	1	12	0	18	10	0	0	7	1	0
OTU419	0	2	0	0	1	0	0	0	1	1	5	5	1	0	0	0	0	1	2	0	0	1	0	0	0	2	1	0	0	0	0	2	0	0	0	9	0	0	1	0	5	2	0	2	4	17	11	3	5
OTU420	2	1	0	0	0	6	0	0	0	0	0	3	0	0	0	0	1	0	3	0	2	2	0	0	0	0	0	2	1	1	0	0	2	2	0	7	0	0	0	0	1	8	0	3	17	17	1	23	2
OTU421	3	1	3	0	3	0	2	0	0	1	2	0	3	0	0	0	7	1	2	0	6	12	6	2	17	1	2	1	0	3	0	0	3	17	1	1	1	1	7	2	0	0	0	2	0	9	9	2	2
OTU422	1	1	2	0	2	6	11	12	14	2	4	5	6	6	0	0	10	2	5	11	0	3	0	0	0	0	0	11	2	1	2	1	5	2	0	1	2	11	9	1	0	6	0	0	1	0	1	0	1
OTU423	0	0	0	0	0	0	1	0	0	0	2	0	0	0	0	0	0	0	3	0	0	0	0	0	0	1	1	0	2	0	0	0	0	2	1	1	0	0	1	0	0	5	3	0	25	3	1	4	3
OTU424	0	1	0	0	3	0	0	0	0	0	0	1	0	0	0	0	0	0	1	0	0	0	0	0	4	3	0	0	1	0	0	0	0	0	0	0	0	0	0	0	0	1	0	48	0	1	0	0	10
OTU425	0	1	3	0	2	0	0	4	1	3	1	3	1	0	0	1	0	1	0	1	0	1	3	0	0	0	0	0	0	0	0	0	0	0	1	7	0	0	0	1	5	3	1	0	2	12	0	0	3
OTU426	1	1	1	1	0	0	0	0	1	0	1	0	0	0	0	0	1	0	0	0	0	1	1	0	0	1	0	0	1	0	0	0	0	0	0	0	0	0	0	1	7	11	2	16	21	15	6	6	1
OTU427	1	2	0	1	0	0	0	0	1	2	1	0	0	0	0	0	1	0	0	0	0	0	0	0	0	3	0	0	1	0	0	0	0	4	0	0	0	0	0	1	5	1	0	3	2	8	1	0	9
OTU428	0	1	0	0	0	0	0	0	0	0	1	1	0	0	0	0	0	0	0	0	0	0	0	3	3	0	0	1	0	0	0	0	0	0	0	2	0	0	0	2	5	0	7	4	1	1	13	2	22
OTU429	3	18	9	8	6	0	0	1	0	10	5	3	0	2	2	18	0	19	5	3	9	0	12	14	11	0	3	1	4	0	0	1	10	5	0	2	0	0	3	1	2	0	2	5	2	2	2	0	0
OTU430	0	0	0	0	0	2	0	0	0	0	0	4	2	0	0	0	0	0	0	0	0	1	0	0	1	7	0	1	0	0	1	0	0	0	0	3	1	0	1	0	0	0	0	1	0	2	0	5	2
OTU431	0	1	1	0	0	0	0	0	0	1	0	8	0	0	0	1	0	0	2	0	0	0	1	2	0	0	0	0	0	0	0	0	0	2	0	1	0	0	0	0	10	2	9	1	1	0	3	19	0
OTU432	0	1	2	0	0	0	0	0	0	0	1	3	4	0	0	0	4	0	1	0	0	0	0	1	0	0	2	1	0	0	0	0	0	0	0	1	0	0	0	0	0	13	9	24	1	0	0	12	0
OTU433	2	1	2	0	1	0	7	1	2	2	0	14	0	0	0	8	0	0	1	10	2	5	3	7	6	1	2	0	1	0	0	2	1	0	0	1	1	4	8	0	0	0	0	0	10	3	0	5	17
OTU434	0	1	0	0	1	0	0	0	0	0	0	0	1	0	0	1	0	0	1	0	0	0	2	0	0	0	1	0	0	0	0	0	0	3	0	2	0	0	0	0	1	12	1	6	0	1	13	0	19
OTU435	1	1	0	1	0	1	0	0	1	0	1	0	0	0	0	0	0	0	1	0	0	0	0	0	5	0	1	0	1	0	2	2	0	0	1	1	0	0	1	0	2	0	6	31	0	0	0	0	2
OTU436	0	9	4	0	3	9	0	4	0	0	1	0	3	1	4	0	8	1	0	1	3	3	4	4	8	1	4	5	2	3	2	4	0	3	0	0	6	0	0	0	0	2	2	5	0	1	4	3	4
OTU437	2	1	0	1	0	1	0	0	1	0	0	0	0	0	0	0	0	1	1	1	0	0	0	0	0	0	0	0	0	0	0	0	0	1	0	2	0	0	0	0	6	1	14	5	7	0	2	0	0
OTU438	6	0	0	0	0	0	4	0	0	0	1	6	0	0	0	0	1	1	1	1	0	0	0	0	2	2	0	0	0	1	2	0	0	1	0	9	2	0	3	2	7	2	0	1	2	16	6	4	6
OTU439	0	1	0	0	1	0	0	0	0	0	0	0	0	0	0	1	0	0	1	0	0	0	0	0	0	0	0	0	0	0	0	0	0	0	0	0	1	0	1	0	3	7	13	2	11	10	0	11	0
OTU440	1	0	0	0	0	0	0	1	0	0	0	7	1	0	0	0	1	0	0	0	0	0	0	1	0	1	0	1	0	0	0	0	0	0	0	1	0	0	0	0	7	1	5	8	6	1	2	15	2
OTU441	0	6	7	13	1	0	1	1	0	11	0	0	0	1	0	11	0	35	0	2	32	3	11	3	11	0	1	2	2	4	3	2	0	1	0	2	0	3	1	10	0	0	0	0	0	0	0	2	1
OTU442	0	1	7	23	1	0	0	2	0	2	0	1	0	0	31	1	0	6	3	0	9	0	27	9	19	0	3	11	0	0	0	3	0	0	1	0	0	0	1	0	0	0	2	0	1	0	0	1	3
OTU443	0	0	0	0	1	0	0	0	0	0	0	0	0	0	0	3	1	0	0	1	0	0	0	0	0	6	0	0	0	0	0	0	0	0	0	6	0	0	2	0	1	0	8	24	1	0	4	2	0
OTU444	3	1	0	0	0	0	0	0	0	0	1	0	0	0	0	0	0	0	0	0	0	1	0	1	0	1	0	2	0	0	1	2	0	0	0	2	0	0	1	0	7	14	2	3	14	3	0	14	1
OTU445	0	0	0	0	0	0	0	0	1	0	0	2	0	0	0	0	0	0	0	0	0	1	0	0	2	9	0	1	0	0	0	0	0	0	0	0	0	1	0	0	0	0	0	2	0	9	0	9	0
OTU446	10	1	1	0	0	1	0	2	1	0	3	1	6	1	0	5	8	0	2	0	1	5	3	8	10	1	8	1	2	1	0	1	0	2	1	3	3	1	7	1	0	4	2	0	1	6	7	1	2
OTU447	3	1	3	1	1	0	1	4	0	0	0	0	2	0	0	0	0	0	0	0	1	0	0	3	0	3	0	0	0	2	0	1	2	0	0	0	1	0	0	0	8	7	6	4	5	8	3	1	3
OTU448	0	2	0	2	2	2	2	0	0	3	0	1	1	0	0	0	2	0	0	3	0	0	0	3	0	9	0	0	0	0	0	0	3	0	0	9	0	0	0	2	20	4	1	3	0	3	1	1	3
OTU449	0	1	0	0	0	0	0	2	0	0	0	0	0	0	0	0	1	1	0	2	0	1	0	1	0	0	0	0	0	0	0	0	0	1	0	0	0	0	0	1	9	8	5	2	6	10	1	1	0
OTU450	0	2	1	3	1	1	0	0	0	0	1	0	5	0	0	0	1	1	0	0	0	0	0	0	0	0	0	0	0	0	2	0	0	0	0	0	0	0	0	0	0	6	15	15	68	9	8	0	15
OTU451	0	0	0	0	0	0	2	0	1	0	7	1	0	0	0	1	0	0	0	0	1	0	0	0	0	3	1	0	0	0	0	0	0	2	0	3	4	0	0	1	0	0	0	0	7	13	0	19	2
OTU452	0	1	4	27	0	0	2	0	0	3	0	0	0	0	6	0	1	22	0	1	30	5	23	14	11	1	0	5	6	3	0	2	0	0	1	0	1	2	0	8	0	0	0	0	0	0	0	0	0
OTU453	7	13	13	27	7	1	1	5	0	9	6	0	2	0	0	15	0	7	9	3	2	2	8	2	7	4	0	3	2	0	0	7	5	0	0	1	0	0	0	5	4	4	0	0	3	0	0	0	0
OTU454	0	1	0	22	2	0	0	0	0	3	0	0	1	0	3	0	0	8	0	5	23	3	16	11	22	0	1	11	9	0	0	6	3	3	3	0	0	4	0	1	1	1	0	1	2	1	0	0	0
OTU455	1	0	0	0	0	0	0	0	0	0	0	0	0	0	0	0	0	1	0	0	0	0	2	0	2	6	2	0	0	1	3	0	0	0	0	2	0	0	0	1	0	0	0	1	0	0	4	10	0
OTU456	74	1	3	1	2	0	0	0	0	10	15	0	4	11	1	8	1	0	0	4	0	0	4	0	16	0	0	2	0	0	3	0	0	0	0	0	0	2	0	2	2	0	0	0	0	0	4	0	0
OTU457	0	0	0	0	0	0	0	0	0	0	2	0	0	0	0	0	0	0	1	0	0	0	0	0	0	0	0	0	0	0	0	0	0	0	1	5	0	0	1	0	24	0	23	5	0	2	3	0	2
OTU458	0	1	7	11	5	0	0	1	0	2	2	0	0	0	1	13	0	21	0	2	35	1	14	2	9	3	0	0	3	0	0	4	5	2	2	0	0	8	2	5	3	0	0	0	0	2	1	1	0
OTU459	1	0	0	0	1	1	0	0	0	1	1	0	0	0	0	0	0	0	0	0	0	3	0	0	2	2	0	0	0	1	1	0	0	0	0	1	0	0	0	0	5	9	1	3	2	18	0	0	15
OTU460	0	1	1	1	1	0	2	1	12	29	8	10	2	1	0	0	0	0	3	0	0	1	0	0	0	0	1	0	0	1	1	0	0	0	0	3	2	4	0	2	4	0	1	1	3	2	0	3	3
OTU461	13	4	13	15	11	1	1	1	0	3	5	0	1	0	0	14	0	11	1	2	10	4	13	0	17	2	4	2	5	3	2	1	4	8	0	2	0	0	1	4	0	1	0	3	1	3	0	0	0
OTU462	0	1	0	0	2	2	7	6	9	1	7	10	5	5	0	3	13	0	6	9	0	12	0	3	2	0	1	5	4	5	0	2	4	2	0	0	2	15	8	7	0	0	2	0	0	0	0	0	0
OTU463	0	0	2	0	1	0	1	0	0	0	0	0	0	0	2	0	1	0	0	0	0	0	0	0	0	0	0	0	2	0	0	0	0	0	0	0	0	0	0	0	7	3	27	5	1	4	1	4	0
OTU464	1	1	0	0	0	0	0	0	2	0	0	0	3	0	0	0	0	0	0	1	0	0	0	0	0	0	0	0	0	0	0	0	0	0	0	0	0	1	2	2	5	6	2	16	25	7	3	0	0
OTU465	0	1	0	0	0	0	0	0	0	0	0	0	2	0	0	0	0	0	0	0	0	0	0	1	0	0	0	0	0	0	0	0	0	0	0	0	0	0	0	0	0	24	0	6	0	0	0	0	1
OTU466	0	1	0	0	0	5	0	0	0	0	1	0	0	0	0	0	0	1	0	1	0	0	0	0	0	0	0	0	0	0	0	0	0	1	0	0	0	1	0	0	3	0	1	0	2	11	24	30	56
OTU467	0	0	0	0	0	0	1	1	1	2	1	4	1	0	0	3	2	3	0	3	0	0	0	8	0	0	0	0	0	0	0	0	0	0	0	0	0	0	0	0	5	0	1	3	0	1	1	3	2
OTU468	1	0	0	0	0	0	0	0	0	0	0	0	0	0	0	0	0	0	0	0	0	0	0	0	0	0	0	0	0	0	0	0	0	0	0	0	0	0	1	0	0	0	0	0	0	0	0	0	0
OTU469	0	0	0	0	0	0	0	0	0	0	0	1	0	0	0	0	0	0	0	0	0	0	0	0	0	0	0	0	0	0	0	0	0	0	0	0	1	0	0	0	0	0	0	0	0	0	0	0	0
OTU470	3	0	1	0	4	0	2	0	5	1	3	9	0	0	0	2	2	2	0	2	3	5	5	1	13	1	0	1	0	1	0	0	0	8	0	1	2	0	25	1	0	1	0	0	4	10	4	2	2
OTU471	0	0	0	2	7	0	0	0	0	0	1	0	0	0	0	2	1	1	0	3	10	0	42	1	4	0	5	5	0	1	3	11	3	1	1	3	0	9	2	45	0	0	0	0	0	0	3	0	0
OTU472	92	1	9	0	0	0	0	0	0	3	10	0	0	3	0	11	0	0	3	0	0	2	1	0	11	0	0	2	0	1	1	1	0	1	0	0	1	4	1	1	1	0	2	0	0	0	0	0	0
OTU473	0	1	0	0	0	0	0	2	0	0	0	0	0	0	0	0	0	1	0	0	0	0	0	0	0	0	0	2	0	0	0	0	0	0	1	0	0	0	0	1	8	2	0	0	1	8	3	2	3
OTU474	0	0	0	0	0	0	0	0	1	0	1	0	0	0	0	0	1	1	0	0	0	0	0	0	0	3	0	0	0	0	0	0	1	0	0	2	1	0	2	2	0	0	0	2	0	10	0	0	3
OTU475	4	0	2	7	0	7	1	1	5	0	2	2	0	1	0	0	2	0	0	0	3	5	6	12	4	2	0	2	1	9	0	0	0	0	0	1	4	2	15	3	1	7	0	4	1	4	5	8	2
OTU476	6	1	0	0	0	0	0	0	0	0	1	0	3	0	0	0	0	0	0	0	0	1	1	0	2	0	0	0	0	1	0	0	0	0	0	0	1	0	0	0	0	40	0	2	0	0	0	0	2
OTU477	3	1	2	2	0	2	4	0	3	0	1	1	0	0	0	4	0	0	2	4	3	10	6	1	9	0	1	4	1	1	0	0	0	1	0	1	0	0	1	3	0	2	0	1	0	4	10	4	8
OTU478	0	0	0	2	0	0	0	0	0	0	0	0	1	0	0	0	1	0	1	3	0	1	0	0	1	0	0	0	1	0	0	0	1	2	0	8	1	0	0	0	4	2	1	13	68	0	0	0	0
OTU479	2	0	0	0	0	0	0	0	0	0	0	0	0	0	3	0	0	0	0	3	0	0	0	0	0	5	135	0	0	18	0	0	0	0	0	4	5	0	1	0	0	1	0	0	0	0	0	0	0
OTU480	1	1	0	0	0	0	0	0	0	0	0	0	0	0	0	1	0	0	0	0	0	0	0	0	0	3	1	0	0	0	0	0	0	1	0	0	0	0	0	0	0	0	0	0	2	0	0	0	0
OTU481	0	0	0	0	0	0	0	0	0	0	0	3	0	0	0	1	0	1	0	0	0	0	0	0	0	0	0	0	0	0	0	1	0	0	0	0	2	0	0	0	2	17	5	20	13	3	11	2	8
OTU482	1	0	0	0	0	0	3	0	0	0	1	4	0	0	0	0	0	2	0	0	0	0	1	0	0	3	1	0	0	0	0	0	0	0	1	0	0	0	2	0	0	1	1	0	1	13	0	1	36
OTU483	8	5	9	32	1	1	1	0	0	6	8	1	1	0	1	21	0	9	2	1	6	3	7	4	14	6	0	0	3	3	2	1	11	0	0	0	0	0	2	4	1	2	2	1	0	0	0	1	0
OTU484	0	0	0	1	0	0	0	2	0	0	1	2	1	0	0	2	0	2	0	0	0	0	0	0	2	10	5	2	0	1	0	0	0	0	1	1	0	0	0	0	5	4	0	4	6	6	4	4	1
OTU485	0	0	0	0	0	1	0	0	0	0	0	1	0	0	0	0	0	0	0	0	0	0	0	0	0	0	0	0	0	0	0	0	0	1	0	0	0	0	0	0	14	16	16	2	5	9	0	1	0
OTU486	0	0	0	0	0	0	0	0	0	0	2	0	2	0	0	0	0	0	0	0	0	0	0	0	0	0	0	0	0	0	0	0	0	0	0	0	0	0	0	0	0	8	0	3	0	0	0	0	22
OTU487	4	1	0	0	0	0	0	0	0	0	0	3	0	0	0	0	0	1	0	0	0	1	0	0	0	4	1	0	0	1	0	0	0	0	0	0	0	0	1	0	3	0	2	3	7	2	5	6	0
OTU488	1	0	0	0	0	0	0	0	0	2	0	1	0	0	0	0	2	0	0	0	0	0	0	0	0	0	0	0	0	0	0	1	1	0	0	0	0	2	1	0	6	7	1	4	6	5	7	9	13
OTU489	0	0	1	6	6	0	12	0	4	4	12	5	2	0	2	1	1	1	1	3	0	4	0	3	2	2	0	1	2	6	2	0	0	0	0	0	7	2	1	0	4	5	4	1	1	1	2	11	0
OTU490	0	1	0	0	0	0	0	0	1	0	3	2	0	0	0	0	0	0	1	0	0	0	0	0	0	6	0	0	0	0	0	0	0	0	0	1	0	0	0	0	1	2	0	0	0	0	0	19	22
OTU491	1	2	3	56	1	0	0	0	0	0	0	1	0	0	2	0	0	7	1	1	5	1	36	3	27	0	3	1	0	0	0	0	0	1	0	0	0	0	0	2	4	2	0	0	0	1	0	0	0
OTU492	0	0	0	0	3	2	1	0	0	0	2	2	0	0	0	0	3	1	1	1	0	0	2	0	2	2	0	0	0	0	0	0	3	0	2	4	0	0	0	0	19	0	2	13	0	3	1	7	0
OTU493	10	0	3	0	3	3	2	0	1	8	8	3	2	84	0	0	1	0	0	0	0	6	1	2	2	2	0	0	0	0	7	0	1	0	7	1	0	3	5	0	0	0	0	0	0	0	0	2	2
OTU494	0	1	0	2	0	1	0	0	0	0	2	0	0	0	0	0	0	0	1	0	0	0	0	0	0	0	0	0	0	0	0	0	0	1	0	2	0	0	0	0	0	2	1	1	1	3	10	0	1
OTU495	3	3	15	2	0	4	5	2	1	0	4	1	22	0	0	3	3	3	4	1	0	1	9	7	2	3	3	5	4	8	0	6	6	0	13	3	0	1	14	2	0	2	0	0	0	0	0	0	0
OTU496	2	0	3	0	0	0	0	0	3	0	0	2	0	0	0	0	3	0	4	0	0	0	0	1	0	2	1	0	0	3	0	2	0	0	0	2	0	0	3	0	1	6	4	7	2	0	1	0	4
OTU497	0	0	1	30	0	0	2	2	0	1	1	0	0	0	15	0	0	13	0	3	15	0	18	8	18	0	2	5	4	2	0	0	1	0	3	0	0	1	0	1	0	0	0	0	0	0	0	0	1
OTU498	12	0	2	0	2	1	3	1	1	0	0	3	2	1	0	0	14	0	1	0	0	0	1	8	3	3	16	4	4	2	1	4	11	26	1	3	4	2	9	0	0	2	0	0	0	0	0	0	0
OTU499	1	0	1	0	0	0	0	0	2	2	1	0	0	0	0	1	1	0	0	0	0	2	0	1	0	0	0	0	0	0	0	0	0	0	0	0	0	0	0	0	3	0	4	5	16	6	24	2	3
OTU500	0	1	0	0	0	0	0	0	0	0	0	0	0	0	0	0	0	0	0	1	0	1	0	0	0	1	0	0	0	0	0	0	0	0	0	0	0	0	0	0	0	0	1	46	0	1	0	0	5
OTU501	3	0	2	2	15	0	2	0	4	1	0	0	3	0	0	2	3	0	0	1	6	6	3	8	7	2	2	8	0	0	0	3	0	1	0	0	7	8	2	1	2	0	0	1	3	4	2	5	0
OTU502	5	5	2	2	13	2	0	1	3	1	1	0	3	0	0	3	5	1	0	5	1	1	0	1	2	1	8	9	1	3	2	0	1	5	2	3	1	1	0	2	1	0	2	2	3	4	6	8	8
OTU503	0	0	1	0	0	0	0	0	0	0	0	0	0	0	0	0	0	0	0	0	0	0	0	0	0	0	0	1	0	0	0	0	0	0	0	0	0	0	0	0	0	0	0	0	0	0	0	0	0
OTU504	0	0	0	0	0	0	0	0	0	0	2	0	0	0	0	0	0	0	0	0	0	0	0	1	0	0	0	0	0	0	1	0	0	0	0	0	0	0	0	0	0	0	0	0	0	0	0	0	0
OTU505	0	1	0	0	0	0	0	0	0	2	0	4	0	0	0	2	1	4	2	3	0	2	0	0	0	0	0	0	0	0	0	0	0	0	0	3	0	0	0	1	1	0	0	0	0	1	1	36	3
OTU506	0	0	0	0	0	0	0	0	0	0	0	0	0	0	0	21	4	0	0	0	8	5	7	8	13	0	0	0	0	0	0	0	0	0	0	0	0	0	0	0	0	0	0	0	0	0	0	0	0
OTU507	0	0	0	0	0	0	0	1	0	3	4	0	0	0	0	1	2	0	0	0	0	0	0	0	0	1	0	0	0	0	1	1	0	0	1	3	2	0	1	0	0	3	0	0	40	5	2	20	0
OTU508	0	4	2	0	12	5	1	3	4	1	0	2	7	0	0	0	1	2	1	2	5	6	0	0	1	0	0	5	2	1	0	0	4	3	1	0	7	2	2	6	1	0	8	0	2	2	12	2	0
OTU509	0	1	0	0	3	0	0	0	0	0	1	3	0	0	0	0	3	0	0	0	0	0	1	1	0	0	0	0	0	0	0	0	0	0	0	0	0	2	0	0	0	1	0	2	1	0	0	1	0
OTU510	0	1	0	0	0	0	4	0	0	1	1	0	0	0	0	0	0	1	0	2	1	0	0	0	0	0	4	0	0	1	0	0	0	3	0	2	0	0	1	0	23	1	8	0	1	7	2	6	2
OTU511	0	0	0	0	0	0	0	0	0	0	0	0	0	0	0	0	1	1	2	0	0	0	0	0	0	4	0	0	2	2	0	0	0	1	0	1	1	0	0	2	0	0	1	2	1	19	31	4	1
OTU512	6	0	0	0	0	2	3	0	0	0	0	0	10	0	0	1	0	3	1	5	3	6	2	7	0	9	0	0	1	3	4	1	2	1	1	3	1	0	1	3	2	8	2	1	4	1	1	0	3
OTU513	0	0	0	0	0	0	0	0	0	0	0	1	0	0	0	0	0	0	0	0	0	0	0	0	0	0	0	0	0	0	1	0	1	0	0	0	0	0	0	0	0	0	0	0	0	0	0	0	0
OTU514	1	1	2	2	1	2	1	0	7	0	3	0	1	0	0	4	5	0	2	1	2	0	8	1	3	1	0	1	0	0	0	0	0	0	6	0	1	1	1	3	0	9	0	0	1	4	0	4	4
OTU515	0	0	0	0	0	0	0	0	0	0	0	4	0	0	0	0	0	0	3	0	0	1	0	0	0	3	6	0	0	1	1	0	0	0	0	0	0	0	0	0	0	2	0	0	0	7	0	3	1
OTU516	1	0	0	0	0	0	0	3	0	0	0	0	0	0	0	0	0	0	0	0	0	0	0	1	1	0	1	0	1	0	0	0	1	0	0	0	0	0	0	0	15	2	1	0	17	1	0	0	1
OTU517	8	0	1	12	8	1	0	0	0	7	0	2	0	0	0	1	0	9	0	0	6	2	0	0	1	0	0	0	12	6	0	5	1	1	31	0	0	2	0	1	1	2	1	0	0	0	0	3	1
OTU518	7	2	0	0	2	0	0	0	0	0	0	5	1	0	0	0	3	0	0	1	3	3	8	4	9	0	2	3	0	4	0	0	4	0	4	0	3	0	3	2	2	3	0	2	0	1	0	8	2
OTU519	0	1	0	1	0	0	0	0	0	1	3	0	0	0	0	0	0	0	0	0	0	0	0	0	0	2	0	0	0	0	0	1	0	0	0	0	0	0	0	2	4	4	4	0	0	2	0	4	7
OTU520	3	0	0	0	3	0	0	3	2	0	0	1	2	0	0	0	1	1	0	0	0	0	0	1	0	0	0	0	0	0	0	0	1	0	0	0	0	0	0	0	7	4	4	5	8	7	0	1	1
OTU521	1	1	1	0	0	0	0	0	0	0	0	0	2	0	0	0	0	0	0	1	0	0	0	0	0	0	3	0	0	0	0	3	2	0	0	0	1	0	1	0	0	2	0	25	0	0	15	0	1
OTU522	0	0	0	0	1	0	0	0	0	0	2	8	0	0	0	0	0	0	0	2	0	0	0	0	0	0	1	0	0	1	0	0	1	0	0	3	0	0	0	0	3	0	5	3	2	3	10	1	4
OTU523	3	1	0	1	0	1	2	1	0	0	0	2	0	0	0	1	0	1	1	2	0	1	0	0	0	8	0	0	0	1	1	0	0	0	0	10	0	0	0	2	2	2	0	2	0	20	2	0	3
OTU524	0	0	3	0	1	0	1	0	0	0	0	0	3	0	19	8	2	1	1	19	2	0	0	0	0	1	6	4	1	15	21	0	0	5	0	2	9	1	1	3	0	1	3	0	0	0	0	0	0
OTU525	0	0	0	0	1	4	3	1	12	31	12	4	4	4	0	0	2	0	0	3	1	1	0	0	0	0	1	1	0	0	1	1	0	0	0	7	0	4	0	4	0	0	2	0	0	4	2	1	3
OTU526	0	0	0	2	0	0	0	1	1	0	0	0	0	0	0	0	0	0	0	1	0	0	0	2	0	0	0	0	0	0	0	0	0	0	0	0	0	0	0	0	1	0	1	0	1	1	2	6	0
OTU527	0	1	0	0	0	0	0	0	3	0	3	0	0	0	0	0	0	1	0	2	0	0	0	0	0	0	0	0	0	0	2	0	0	0	0	0	0	0	3	0	4	5	10	5	1	11	0	4	4
OTU528	0	0	0	0	1	0	0	0	0	0	4	0	0	0	0	2	1	0	0	0	0	0	1	0	0	0	1	0	0	0	0	0	0	0	0	0	0	0	0	0	0	8	0	0	3	2	2	5	7
OTU529	1	0	2	0	1	3	1	2	1	3	1	2	3	0	0	5	2	1	1	1	2	1	0	9	3	0	6	1	5	1	1	8	0	0	1	2	0	0	0	2	6	2	0	3	3	1	5	4	0
OTU530	0	0	0	0	0	0	0	0	1	0	0	0	0	0	0	0	0	0	0	0	0	0	0	0	0	0	0	0	0	0	0	0	0	4	0	0	0	0	0	0	13	3	21	1	1	0	2	7	0
OTU531	2	1	1	0	1	1	1	1	4	1	0	1	0	0	0	0	2	0	2	0	0	5	1	1	3	7	4	7	3	0	0	0	18	40	0	0	9	1	3	1	0	0	0	0	0	0	0	0	0
OTU532	0	0	0	0	2	2	2	2	0	0	0	0	3	0	0	0	0	1	0	2	0	0	0	0	0	7	2	0	0	0	0	0	0	5	0	7	0	0	0	0	2	0	1	1	0	0	11	0	2
OTU533	0	1	2	3	6	1	3	1	8	4	3	4	5	0	0	7	4	1	1	4	0	1	0	0	0	6	2	0	3	3	0	1	3	0	1	2	2	1	0	3	2	3	1	1	0	2	1	3	5
OTU534	0	0	0	0	2	3	0	0	1	1	2	0	0	0	0	1	1	1	0	0	0	0	0	0	0	1	0	0	2	0	1	0	0	0	0	0	0	0	1	0	0	0	7	8	3	8	3	11	0
OTU535	0	0	6	2	0	0	0	0	0	0	10	0	0	0	29	9	2	3	11	24	0	0	0	0	0	0	0	4	0	1	9	0	4	0	2	1	5	0	0	3	0	0	0	0	0	0	2	0	1
OTU536	0	1	1	1	0	0	0	0	0	0	0	0	0	0	0	0	0	0	0	0	0	0	0	0	0	0	1	0	0	0	0	0	0	2	0	0	0	0	0	0	12	4	3	4	4	10	0	3	0
OTU537	0	2	0	0	0	1	0	0	0	0	0	1	0	0	0	0	0	0	0	1	0	0	0	0	2	0	0	0	0	0	0	0	0	0	0	0	0	0	0	0	1	0	19	2	0	3	1	1	0
OTU538	0	0	1	0	6	1	5	6	2	2	9	11	5	10	0	3	4	1	3	1	0	4	0	1	2	0	0	1	4	2	2	3	8	1	0	2	1	12	9	2	0	1	3	4	0	1	0	0	0
OTU539	1	0	1	0	0	4	0	0	2	0	26	2	3	2	1	4	2	4	5	48	0	0	0	0	0	0	0	2	0	2	11	0	2	4	0	0	5	2	1	0	0	0	0	0	0	1	0	2	0
OTU540	0	0	0	0	0	2	0	0	1	0	0	0	0	0	0	0	2	0	1	0	0	0	0	0	0	4	2	0	0	0	0	1	0	0	0	0	3	1	0	1	1	2	0	0	3	22	0	0	0
OTU541	1	0	3	1	1	0	0	0	11	2	4	0	3	0	0	2	5	1	4	0	2	8	4	0	4	1	1	0	0	0	0	2	0	3	1	1	13	0	3	0	0	0	0	0	5	3	0	6	6
OTU542	0	0	0	0	0	0	0	0	0	0	0	0	0	0	0	1	0	0	2	0	0	3	0	1	2	3	1	0	0	0	0	0	0	0	0	17	3	0	2	0	0	1	0	2	4	7	2	5	1
OTU543	0	0	0	1	0	0	0	0	0	0	0	0	0	0	0	2	0	0	0	0	0	0	0	0	0	0	0	2	0	0	2	0	3	0	0	0	0	0	0	2	0	1	0	0	2	3	16	3	20
OTU544	2	0	0	0	0	0	0	0	0	1	0	0	1	0	0	0	0	0	0	0	0	0	0	0	1	0	0	0	0	0	0	0	0	0	0	0	0	0	0	0	0	13	0	2	0	0	0	1	18
OTU545	0	1	0	1	1	0	0	0	17	0	0	1	0	1	0	0	8	1	0	1	1	2	0	3	0	4	0	0	0	5	32	5	1	4	3	6	11	13	1	0	0	0	0	0	1	0	2	1	0
OTU546	0	0	0	0	0	0	0	0	0	0	1	0	0	0	0	0	1	0	0	0	0	0	0	0	0	15	2	0	0	0	0	0	0	0	0	17	0	1	1	0	4	0	0	2	2	7	0	15	1
OTU547	0	0	0	0	1	0	0	0	1	4	0	0	0	0	0	1	0	1	2	1	0	0	1	0	0	0	0	0	0	2	0	0	0	0	0	0	0	0	0	0	4	3	4	14	1	1	4	5	4
OTU548	0	1	0	0	2	0	0	0	0	0	1	1	1	0	0	1	1	0	0	2	0	0	0	0	0	0	0	0	1	0	0	0	0	2	0	0	0	0	1	0	4	0	20	1	0	4	0	0	0
OTU549	0	3	2	19	4	2	0	1	0	8	0	0	1	1	0	1	1	6	0	0	3	0	4	4	0	0	0	0	11	8	1	1	2	3	22	0	0	0	3	2	0	2	0	0	0	0	0	0	0
OTU550	2	0	0	0	0	0	0	0	0	0	3	0	2	0	0	0	0	0	0	0	0	0	0	0	0	1	0	0	0	1	0	0	0	0	0	0	1	0	0	2	0	0	0	0	0	0	2	2	1
OTU551	1	0	0	0	4	0	0	0	2	0	0	1	0	0	0	0	0	2	3	0	0	1	0	1	0	1	0	0	0	1	0	2	1	0	0	0	0	0	0	0	7	6	4	5	2	8	0	3	0
OTU552	3	0	0	0	0	0	0	0	0	0	0	1	0	0	0	0	3	0	1	2	0	0	0	0	0	0	0	0	0	0	0	0	1	2	0	0	3	1	0	2	2	3	0	5	10	7	0	35	4
OTU553	0	0	0	0	0	0	0	0	0	0	0	0	0	0	0	0	0	0	0	0	0	0	0	0	0	0	0	0	0	0	0	0	0	0	0	2	0	0	0	1	0	0	0	3	0	17	4	29	1
OTU554	0	0	0	0	0	1	0	0	2	0	0	0	1	0	0	0	0	1	0	2	0	0	0	0	0	0	0	0	0	0	1	0	0	0	2	2	1	0	1	0	10	3	1	5	0	6	2	7	1
OTU555	2	2	0	0	0	0	0	0	1	0	6	1	0	0	0	2	1	0	0	1	0	2	0	0	1	0	0	0	1	1	0	0	0	1	0	0	0	0	1	0	0	3	10	5	2	9	2	9	0
OTU556	4	0	2	2	3	4	0	1	5	3	15	0	2	0	0	17	2	2	5	4	0	9	6	0	1	0	2	1	1	0	1	0	6	0	1	2	0	13	5	2	0	0	1	0	0	1	4	0	0
OTU557	4	1	1	1	1	5	4	14	2	1	0	0	1	1	3	0	3	1	3	0	1	4	4	8	1	4	7	7	2	0	0	2	3	5	3	4	0	3	8	3	1	0	0	0	1	0	0	0	2
OTU558	1	2	0	0	0	0	0	1	2	0	0	2	1	0	0	1	2	0	2	0	0	0	0	1	2	1	0	1	0	0	1	3	0	0	0	0	1	0	0	2	7	3	3	2	5	3	21	2	0
OTU559	0	2	0	0	0	1	0	1	0	0	0	0	1	0	0	1	0	1	0	0	0	0	2	1	0	1	0	1	1	1	0	0	0	2	0	1	0	0	0	0	12	1	0	2	0	5	3	0	6
OTU560	0	0	0	0	0	0	0	0	0	0	0	0	0	0	0	0	0	0	0	0	0	0	0	0	2	1	0	0	0	0	2	0	0	0	0	0	1	0	0	0	0	1	3	0	0	0	0	0	0
OTU561	0	0	0	0	0	0	0	0	0	0	0	2	0	0	0	0	0	0	0	0	0	0	0	0	0	0	0	0	0	0	0	0	0	0	0	0	0	0	0	0	0	4	4	9	62	2	9	0	11
OTU562	0	0	0	0	0	0	0	0	0	0	0	1	0	0	0	0	0	0	0	0	0	0	0	0	0	3	1	2	1	0	0	0	0	0	1	2	0	0	0	0	0	0	3	3	0	3	0	6	2
OTU563	0	0	1	1	0	2	3	0	9	2	3	4	2	0	0	0	0	0	1	0	0	0	0	0	0	0	0	0	1	0	0	0	0	1	0	1	0	0	1	1	1	1	1	4	1	1	2	0	0
OTU564	0	1	0	0	2	1	0	0	0	0	0	2	0	0	0	0	1	2	2	0	1	2	0	0	0	0	0	0	0	1	0	0	0	1	1	4	0	0	0	1	3	7	0	0	2	3	1	1	3
OTU565	0	0	0	0	0	1	0	5	0	1	0	0	3	0	0	1	11	0	1	9	7	11	0	0	1	0	0	0	1	0	0	0	10	30	0	8	0	0	0	0	1	1	0	0	0	0	0	0	2
OTU566	4	0	0	1	0	0	1	0	0	4	2	0	3	0	0	4	1	0	3	0	0	2	1	3	2	1	0	0	1	0	1	0	0	1	1	1	2	3	9	6	0	0	1	4	4	8	7	3	1
OTU567	0	0	0	0	0	0	0	1	0	0	0	1	0	0	0	0	0	0	0	1	0	0	0	0	0	0	0	1	0	0	0	0	0	0	0	0	0	0	0	0	0	5	0	15	19	1	9	5	2
OTU568	0	0	0	0	2	0	2	0	1	2	27	1	3	2	0	2	0	0	1	2	0	1	0	0	0	0	0	0	0	1	3	0	0	0	0	2	0	0	0	1	0	0	1	0	2	2	0	0	0
OTU569	0	0	1	1	0	0	0	0	0	0	0	1	0	0	0	0	0	1	0	0	0	1	0	0	1	0	2	1	0	0	1	0	1	0	0	0	0	0	2	2	2	5	1	1	0	10	1	3	6
OTU570	0	0	1	0	0	0	1	0	1	0	1	1	2	1	0	0	0	0	0	0	0	0	0	0	0	5	0	0	0	0	0	0	0	0	0	15	1	0	0	0	3	0	8	1	0	1	0	8	0
OTU571	0	0	0	0	5	0	11	0	7	22	7	6	8	6	0	0	0	0	3	1	0	0	0	1	0	0	0	0	0	0	2	0	0	0	0	1	0	7	1	0	0	0	3	0	0	0	0	0	0
OTU572	0	4	3	2	1	4	3	4	4	0	4	0	2	2	0	1	1	0	0	0	3	4	2	7	0	3	1	4	3	1	0	1	0	1	2	4	1	0	1	5	1	0	0	4	1	0	10	3	5
OTU573	2	0	3	0	0	0	0	1	0	0	1	0	0	0	0	0	0	0	1	0	0	0	0	0	0	4	2	0	0	2	1	0	0	0	0	4	0	0	0	0	0	0	1	0	3	2	0	3	1
OTU574	0	0	0	0	1	0	0	2	1	0	0	3	0	0	0	0	0	1	0	0	0	0	0	0	0	0	2	1	0	0	1	0	1	2	0	1	0	0	2	0	2	2	4	8	3	3	3	3	0
OTU575	11	9	7	14	0	1	0	0	1	3	3	1	2	0	0	12	0	12	5	4	1	3	2	11	10	0	0	0	2	0	0	0	6	0	1	2	0	0	1	5	1	3	0	0	1	0	0	0	0
OTU576	0	0	0	1	0	0	0	0	0	0	0	0	0	0	0	0	3	0	0	0	0	0	1	0	0	5	1	0	0	0	0	0	0	1	0	0	0	0	0	0	6	0	4	0	0	4	1	1	7
OTU577	1	0	3	0	3	0	0	0	0	0	0	0	0	0	0	0	2	0	0	0	0	0	0	2	0	0	0	0	0	0	0	0	0	0	0	0	0	0	0	1	5	2	19	0	0	3	0	3	0
OTU578	0	1	1	0	0	0	1	0	0	0	1	0	0	0	0	0	0	0	0	0	0	0	0	0	0	0	1	0	0	0	0	0	0	2	0	1	0	0	2	0	8	2	3	3	3	3	1	6	0
OTU579	0	3	1	0	5	0	0	0	0	3	1	3	0	0	0	2	1	1	3	1	0	0	0	4	5	0	5	1	1	2	0	0	0	2	0	1	0	1	0	1	2	2	4	2	0	0	1	6	4
OTU580	1	0	0	0	0	0	0	1	0	0	0	0	0	0	0	0	0	1	0	0	0	0	0	0	0	9	0	1	0	0	0	0	0	1	0	2	0	0	0	0	4	2	4	0	16	1	5	0	0
OTU581	0	1	0	1	0	3	2	0	0	0	0	1	2	0	0	2	0	0	0	3	0	1	1	3	0	1	0	0	0	0	0	0	0	0	1	2	0	0	0	0	6	3	0	10	0	1	0	5	0
OTU582	0	0	0	0	1	4	0	0	8	4	11	1	0	1	0	0	0	0	1	0	0	0	0	0	0	0	1	0	0	0	0	0	1	0	0	2	2	2	1	0	0	0	0	0	0	1	1	0	0
OTU583	0	2	0	1	0	0	0	0	0	0	4	0	0	0	1	0	0	0	0	0	0	0	3	0	0	0	7	0	0	0	0	0	0	0	0	0	0	0	0	0	0	2	1	0	14	0	7	0	0
OTU584	0	4	7	8	5	0	0	4	1	6	3	0	2	0	0	7	3	4	2	0	8	3	7	6	3	0	0	2	1	2	0	11	6	0	1	0	0	7	2	6	2	0	0	0	0	3	1	0	0
OTU585	1	0	3	1	13	0	0	2	19	3	2	0	0	1	0	1	2	2	7	3	0	1	0	0	0	0	1	0	6	0	25	2	1	0	0	5	2	1	9	0	2	0	0	1	2	0	2	0	4
OTU586	0	0	1	2	0	1	0	0	0	1	1	0	1	0	0	0	1	0	0	1	0	0	0	0	3	0	0	0	0	0	0	0	0	0	0	0	0	1	0	1	1	3	0	0	0	2	22	1	13
OTU587	0	0	0	0	0	0	0	0	0	0	0	0	0	0	0	0	2	0	0	0	0	0	0	0	0	0	0	0	0	0	0	0	0	0	0	0	0	0	1	1	2	3	4	1	10	7	0	5	0
OTU588	0	0	0	0	0	0	0	0	0	0	0	0	1	0	0	0	0	0	0	0	1	0	0	0	2	0	0	0	0	0	0	0	0	0	0	0	0	0	0	0	0	10	0	5	0	0	0	0	2
OTU589	0	0	2	0	0	0	0	0	0	1	0	0	0	0	0	0	3	0	2	0	1	0	0	0	1	1	0	0	1	0	0	0	0	0	0	0	0	1	2	0	10	5	1	3	2	11	3	1	1
OTU590	0	0	0	0	0	0	0	0	0	0	1	3	0	0	0	1	0	0	0	1	0	0	0	0	0	0	0	0	1	0	0	0	0	0	0	1	1	0	1	0	22	1	0	1	0	0	3	0	17
OTU591	0	0	0	2	2	0	0	0	1	0	1	5	1	0	0	1	1	1	2	2	1	0	0	0	1	0	0	0	0	0	0	4	0	0	0	0	0	0	2	2	0	1	0	3	0	6	72	0	2
OTU592	0	0	2	0	0	0	0	0	0	0	7	0	0	25	43	0	0	0	3	4	0	0	0	0	0	0	0	0	1	0	21	0	1	0	1	0	0	0	1	0	0	0	0	0	0	0	0	0	0
OTU593	0	0	0	0	0	0	0	0	0	0	0	1	0	0	0	0	0	0	0	0	0	0	0	0	0	0	3	0	0	0	0	0	0	0	0	0	1	0	1	0	0	0	0	0	0	4	0	0	0
OTU594	0	0	0	0	1	0	0	0	0	1	0	1	2	0	0	3	0	0	1	0	0	0	0	0	0	0	0	0	0	0	0	0	0	0	0	0	0	0	0	0	5	1	9	4	0	9	0	5	2
OTU595	2	0	0	0	0	0	0	0	0	0	0	2	0	0	0	2	0	0	0	2	0	0	0	0	0	0	0	0	0	0	0	0	0	4	0	1	0	0	0	0	1	2	5	1	9	0	0	2	0
OTU596	6	7	5	3	4	0	0	0	0	1	3	0	0	0	0	7	1	11	2	0	11	2	9	4	7	0	0	0	4	1	2	1	3	0	0	1	0	5	1	19	3	0	0	0	0	0	0	0	0
OTU597	1	0	0	0	1	0	1	0	0	2	0	0	0	0	0	0	0	1	0	0	0	1	0	0	0	2	0	1	0	0	0	0	0	2	0	1	0	0	0	0	7	0	0	0	1	10	2	0	4
OTU598	21	1	3	4	1	0	0	0	2	2	7	0	0	1	22	8	1	2	4	14	1	0	0	0	3	0	0	0	0	2	4	3	1	0	0	0	0	1	2	2	0	1	2	0	0	0	0	0	0
OTU599	0	0	0	0	0	0	0	0	1	1	0	1	0	0	0	1	1	0	0	0	0	0	0	0	1	3	0	0	0	0	0	0	0	0	0	1	0	0	0	0	0	3	0	3	10	3	7	9	3
OTU600	0	0	0	0	0	0	2	0	0	0	2	0	0	0	0	0	0	0	0	0	0	1	1	0	0	0	0	0	0	0	0	0	0	0	0	0	0	0	0	0	0	4	0	10	0	0	0	0	5
OTU601	0	0	1	0	0	0	2	0	0	0	0	0	0	0	0	5	7	0	0	0	1	8	1	0	0	0	0	0	3	0	0	0	0	13	0	0	0	3	9	1	8	0	0	0	0	5	1	6	3
OTU602	0	0	0	0	0	0	0	7	0	0	0	0	0	0	0	1	7	0	3	4	2	9	0	0	0	0	0	0	0	0	0	0	3	27	0	10	0	2	0	0	0	0	0	0	0	2	0	1	6
OTU603	0	0	6	3	2	1	1	1	2	7	3	0	9	4	0	5	0	1	1	3	0	1	0	0	0	1	3	9	9	9	1	1	0	1	4	2	0	2	2	4	0	0	0	0	0	0	0	1	0
OTU604	0	1	0	0	0	0	1	0	1	0	0	0	0	0	0	0	1	0	3	0	0	0	0	0	1	0	0	0	0	0	0	0	0	0	0	0	0	0	0	0	1	0	5	2	8	3	0	2	7
OTU605	0	2	0	0	0	2	5	0	3	6	0	2	2	0	0	3	2	0	0	4	1	4	1	2	5	0	2	3	0	2	1	2	6	1	0	1	3	2	4	4	0	0	0	0	0	5	8	0	2
OTU606	2	0	0	0	0	0	0	0	0	0	0	1	0	0	0	0	0	0	0	0	0	2	6	2	0	0	0	0	0	0	0	0	0	0	0	0	0	0	0	0	0	17	0	21	19	6	4	0	0
OTU607	0	0	0	0	1	0	0	0	0	0	1	0	0	0	0	0	1	0	1	0	0	1	2	0	0	0	0	1	0	1	0	0	0	0	1	0	0	0	0	0	1	2	5	0	4	6	5	2	7
OTU608	0	0	1	0	0	0	1	1	0	0	2	2	1	0	0	0	2	0	1	2	0	0	0	0	0	0	0	0	0	0	0	1	0	0	0	0	0	0	3	1	0	5	1	33	13	1	27	0	3
OTU609	0	0	1	0	0	0	0	0	0	2	1	0	0	1	0	0	0	0	1	0	0	0	0	0	0	0	0	0	0	0	0	0	2	0	0	0	0	0	0	0	1	2	2	0	6	11	4	0	2
OTU610	0	1	0	0	0	0	0	0	0	0	0	0	0	0	0	1	1	0	0	0	0	0	0	0	1	0	0	0	0	0	0	1	0	2	0	0	0	0	0	0	5	0	0	1	0	5	2	2	0
OTU611	0	0	1	0	2	7	2	6	6	2	7	4	8	5	0	1	3	3	5	10	0	2	0	0	1	0	0	4	0	1	6	0	2	0	0	2	0	20	4	1	3	0	0	0	2	0	0	0	0
OTU612	1	1	0	1	2	0	2	0	0	1	1	0	0	0	0	0	4	0	0	0	0	0	2	0	0	4	0	0	0	0	0	0	0	0	0	1	0	0	1	0	2	2	2	6	10	4	0	0	2
OTU613	0	2	2	1	1	4	2	3	1	2	0	2	2	0	0	0	8	1	4	2	2	4	0	8	2	2	3	5	9	1	4	4	2	12	0	1	3	2	0	2	0	0	0	0	0	2	0	0	0
OTU614	0	0	0	0	0	0	0	0	0	0	0	0	0	0	0	0	0	0	0	0	0	0	0	2	0	0	0	0	0	0	0	0	1	0	0	0	0	0	0	0	0	0	0	30	0	0	8	0	0
OTU615	0	0	0	0	0	0	0	0	0	0	0	0	0	0	0	0	0	0	0	0	0	0	0	0	0	0	0	0	0	0	0	0	0	0	0	0	0	0	0	0	0	0	0	0	0	0	0	0	0
OTU616	0	0	2	0	2	6	3	11	7	0	2	1	5	6	0	0	10	0	8	1	0	1	1	1	0	0	0	0	1	1	0	2	4	1	0	1	2	17	9	0	2	0	3	1	0	1	0	0	0
OTU617	0	1	0	0	2	0	0	0	0	1	0	1	0	0	0	0	0	0	2	3	0	4	0	0	0	6	0	0	1	1	0	0	0	0	0	0	0	0	0	0	1	0	0	0	14	7	1	0	0
OTU618	1	0	0	0	0	0	0	0	0	0	0	2	3	0	0	0	0	0	0	0	0	0	0	0	0	0	0	0	2	1	0	0	0	0	0	7	0	0	0	0	0	0	0	13	0	0	0	2	0
OTU619	0	1	0	1	0	0	0	2	0	1	2	0	0	0	0	0	0	0	1	0	0	0	0	0	0	3	0	0	0	0	0	0	4	0	1	3	0	0	1	0	5	4	0	0	4	3	1	0	3
OTU620	2	0	0	0	0	0	0	0	0	0	2	1	0	0	0	0	0	0	0	0	0	0	0	0	0	0	0	0	0	0	1	0	0	0	0	0	0	0	0	0	3	0	3	2	1	3	8	15	3
OTU621	0	0	0	1	6	0	0	0	0	0	0	0	0	0	0	0	0	1	0	5	19	0	25	0	4	1	1	3	2	3	2	19	4	0	3	0	0	6	1	11	0	0	0	0	0	0	0	0	0
OTU622	2	0	0	0	0	0	0	0	0	0	0	1	0	0	0	0	1	0	0	0	0	0	0	0	0	0	0	0	0	1	0	0	0	2	0	2	0	0	0	0	1	7	0	0	3	1	1	0	5
OTU623	1	0	0	0	2	0	0	0	3	0	1	0	0	0	0	0	1	1	0	0	0	0	0	0	1	0	0	0	0	0	0	3	0	0	0	0	0	0	1	0	0	7	0	0	0	5	6	14	0
OTU624	0	0	0	1	2	0	2	0	2	2	2	3	1	0	0	0	1	0	0	0	0	0	0	0	0	4	0	0	0	0	0	0	0	0	0	1	1	0	0	0	4	1	6	0	0	1	1	5	1
OTU625	1	1	0	0	0	0	0	1	1	0	0	2	0	0	0	0	1	1	0	0	1	2	0	0	0	0	0	4	0	0	1	0	0	0	2	3	0	0	0	0	2	3	0	3	4	7	1	0	11
OTU626	2	1	1	0	0	0	0	0	0	0	0	1	0	0	0	0	0	0	1	0	0	0	0	0	0	1	0	0	0	0	2	0	0	1	0	2	0	0	1	0	0	1	1	0	0	9	2	1	5
OTU627	1	1	4	3	0	4	5	2	1	1	0	0	0	0	0	1	7	0	1	1	2	0	4	4	2	4	4	1	3	0	0	1	1	26	2	2	4	1	5	0	2	1	0	1	0	0	0	0	0
OTU628	0	0	3	0	4	0	19	1	9	31	10	5	4	3	0	0	0	0	2	0	0	3	0	0	0	0	0	0	0	0	3	0	0	2	1	1	0	4	1	1	5	0	1	0	1	1	1	2	1
OTU629	0	1	1	0	0	0	0	0	0	0	0	0	0	0	0	0	0	0	2	1	0	0	0	0	0	0	3	1	0	1	0	0	0	0	0	6	0	0	0	0	0	0	0	12	61	0	0	0	0
OTU630	0	0	0	1	8	4	0	0	3	0	0	0	0	0	1	1	0	0	0	0	3	5	2	5	12	0	0	0	0	1	0	0	0	0	0	0	0	2	1	0	0	0	3	2	0	3	0	13	0
OTU631	2	2	1	0	6	0	0	2	1	5	18	0	0	1	0	8	3	0	11	3	0	3	8	0	1	0	2	1	3	1	0	1	3	0	0	1	0	13	1	5	0	0	1	0	1	0	2	2	1
OTU632	0	0	1	0	0	3	0	0	0	0	0	3	0	0	0	2	0	0	2	0	1	0	0	0	0	0	3	1	0	2	0	0	1	0	0	1	0	0	3	0	2	3	2	7	0	7	0	3	0
OTU633	0	0	2	0	0	4	0	0	1	1	10	2	1	2	1	5	1	3	2	48	0	0	0	0	0	4	0	3	0	5	9	0	2	0	0	0	5	0	0	0	0	0	0	2	0	0	0	0	0
OTU634	7	0	1	0	0	0	0	0	0	0	0	0	1	0	0	0	0	0	0	0	0	3	1	0	0	0	0	0	0	0	0	0	0	0	0	0	0	0	0	0	0	0	1	27	8	2	2	0	1
OTU635	1	1	1	0	0	0	0	0	0	0	0	0	0	0	0	1	0	0	0	1	0	0	0	0	0	2	0	1	0	0	0	0	0	1	0	2	0	0	0	2	3	0	0	7	0	0	8	6	5
OTU636	0	1	1	0	0	0	0	0	2	0	0	0	2	0	0	0	1	0	0	0	0	1	0	0	0	0	0	2	0	0	0	0	0	0	0	0	0	0	0	0	0	0	8	8	11	7	1	5	0
OTU637	0	0	0	3	2	0	0	0	0	1	3	0	0	0	0	0	33	0	2	0	0	1	0	0	0	0	4	0	3	1	0	0	0	0	0	0	0	2	0	0	1	1	0	1	1	0	0	6	0
OTU638	2	0	0	0	1	0	1	0	0	0	1	0	0	0	0	0	0	0	0	0	0	0	0	0	0	3	1	0	0	0	1	0	0	0	0	0	0	0	1	0	11	0	10	0	1	2	1	0	5
OTU639	0	0	0	5	2	1	0	0	0	3	0	0	0	1	0	2	11	0	7	0	1	1	0	2	6	2	6	1	3	0	0	2	0	0	1	0	0	4	2	0	3	0	1	8	11	0	1	0	2
OTU640	5	0	1	0	0	0	0	2	2	0	0	4	0	0	0	0	0	0	4	4	2	6	1	2	5	6	2	0	0	0	0	0	5	7	0	2	7	0	0	2	0	0	1	0	0	2	2	1	4
OTU641	0	0	1	0	0	0	0	0	0	0	0	0	0	0	0	0	0	0	0	0	0	0	0	0	0	0	0	0	0	0	0	0	0	0	0	0	0	0	2	0	2	8	2	0	4	3	5	1	5
OTU642	0	0	0	0	0	0	0	0	0	0	0	4	0	0	0	2	0	1	1	0	0	0	0	0	0	0	0	0	1	0	0	0	0	0	0	1	0	0	1	0	5	13	5	4	7	3	5	1	0
OTU643	0	0	0	0	0	0	2	0	0	0	2	1	0	0	0	1	1	1	0	0	0	0	1	2	0	0	0	2	0	3	0	0	0	3	0	1	0	0	1	0	7	0	0	0	0	2	0	5	0
OTU644	0	1	0	0	0	0	0	0	0	0	1	1	0	0	0	0	1	0	0	0	0	0	2	0	0	0	0	0	0	0	0	0	0	0	0	0	0	0	1	1	1	0	0	0	3	3	0	0	2
OTU645	0	0	0	1	2	0	0	0	1	0	0	0	0	0	0	1	0	0	0	0	0	0	0	0	0	0	0	0	0	2	0	0	0	0	0	0	0	0	0	0	4	0	27	21	0	0	1	2	0
OTU646	0	0	0	3	0	0	0	0	0	0	0	1	0	0	0	1	0	0	0	2	0	0	0	1	0	0	0	0	0	0	0	3	0	0	0	4	0	0	0	0	2	2	0	3	2	7	2	3	0
OTU647	0	0	1	2	2	0	0	0	0	0	5	0	1	0	0	0	0	0	0	0	0	0	0	0	2	0	0	0	0	1	0	0	0	0	0	2	0	0	0	0	4	6	0	5	2	5	0	2	1
OTU648	2	0	0	0	0	2	0	0	0	1	0	1	1	0	0	0	0	1	0	0	0	0	0	0	3	0	0	1	0	0	0	0	0	0	0	0	0	0	0	0	1	8	0	10	36	4	1	5	0
OTU649	0	0	0	3	0	0	2	0	1	0	2	1	0	0	0	2	0	0	1	0	0	0	0	1	0	0	0	0	0	0	0	0	0	0	0	0	0	0	0	0	19	0	22	1	1	2	1	0	0
OTU650	1	0	1	0	0	0	2	0	0	0	5	0	0	0	0	0	0	0	0	0	0	0	0	0	1	0	0	0	2	0	0	0	0	2	0	0	0	1	0	3	0	0	1	0	0	2	16	1	0
OTU651	0	0	0	0	0	0	0	0	0	1	0	0	0	0	0	0	0	1	0	0	0	1	0	0	1	0	0	0	0	2	0	0	0	0	0	0	3	0	0	0	4	4	0	0	0	2	1	1	0
OTU652	0	1	0	0	0	0	0	0	3	1	0	0	0	0	0	1	2	0	0	0	0	0	0	0	0	1	0	0	0	0	1	0	0	0	0	0	0	0	0	0	0	8	0	0	3	12	11	2	5
OTU653	1	0	0	0	0	0	0	0	0	0	0	0	0	0	0	0	0	0	0	0	0	0	0	0	0	1	31	4	54	12	0	1	0	3	0	0	0	2	1	2	2	0	0	0	0	0	0	0	0
OTU654	0	1	0	0	0	0	0	0	0	0	1	0	0	0	0	0	1	0	0	0	0	0	0	0	0	0	0	0	0	0	0	0	2	0	0	0	0	1	0	1	3	4	1	0	0	2	6	2	3
OTU655	1	2	1	0	0	3	0	0	8	0	0	2	0	1	0	2	1	1	0	0	0	0	1	2	2	1	0	4	4	0	0	0	4	7	1	0	33	5	6	0	3	0	0	0	0	0	0	0	0
OTU656	2	3	6	7	3	1	0	0	0	1	1	1	0	0	0	10	0	6	2	4	7	0	12	1	2	3	0	0	1	1	1	10	5	0	0	0	1	8	0	5	1	0	2	0	0	1	0	2	0
OTU657	0	0	1	0	0	2	0	0	0	2	1	2	0	0	0	0	0	0	2	0	0	0	0	0	0	0	0	0	0	0	0	0	0	0	0	7	0	0	0	0	2	4	0	0	2	5	3	0	3
OTU658	1	0	0	6	0	0	0	3	0	13	3	4	0	0	0	1	0	0	0	0	0	2	1	1	0	2	6	0	1	1	0	0	0	0	0	1	0	17	2	0	1	0	0	7	1	0	0	2	3
OTU659	2	0	11	1	0	1	5	0	0	4	6	0	0	0	0	0	1	1	4	1	0	1	9	7	0	0	2	4	6	4	0	5	8	0	10	4	1	0	6	4	0	0	0	0	0	0	0	0	0
OTU660	1	0	0	0	0	0	0	0	1	0	0	0	0	0	0	2	0	0	0	0	0	0	0	0	0	4	0	0	0	0	1	0	0	1	0	3	0	0	1	0	3	2	5	1	6	0	0	0	0
OTU661	0	0	0	0	0	0	0	0	0	0	1	0	0	0	0	0	0	0	0	0	0	0	0	0	0	0	0	0	0	0	0	1	0	0	0	0	0	0	0	0	0	0	0	0	0	0	0	0	0
OTU662	7	3	9	14	6	0	0	1	0	3	4	0	0	0	0	12	0	8	5	0	4	0	8	0	3	0	0	0	3	2	1	0	0	0	0	1	0	2	1	2	3	1	0	0	0	2	0	0	0
OTU663	1	0	0	0	0	0	0	0	0	0	0	0	0	0	0	0	0	0	0	0	0	7	0	0	0	3	0	1	1	0	0	1	0	0	1	0	1	0	0	0	0	0	0	0	0	0	0	0	0
OTU664	0	0	0	0	0	4	0	0	0	0	0	0	0	0	0	0	0	0	0	0	0	0	0	0	0	5	1	0	0	0	0	2	2	3	0	2	2	0	0	0	3	5	0	2	5	0	9	16	2
OTU665	0	0	0	2	0	0	0	0	0	0	0	0	0	0	0	0	5	1	0	0	0	2	1	0	1	0	0	0	0	0	0	0	0	1	0	2	2	0	0	0	2	0	2	3	0	0	6	10	2
OTU666	0	0	0	0	1	0	0	0	2	0	0	0	1	0	0	0	0	0	0	0	0	0	0	0	0	2	0	0	0	0	0	0	1	0	1	0	0	0	2	0	3	0	0	3	0	1	0	6	3
OTU667	0	0	0	0	0	0	0	1	0	0	0	0	0	0	0	0	0	0	1	0	1	1	0	0	0	0	0	0	0	1	1	0	0	0	0	0	0	0	0	0	0	8	5	2	0	10	7	0	6
OTU668	2	2	1	3	1	4	1	1	0	2	0	2	2	1	0	1	2	1	1	6	0	0	0	1	0	0	3	2	1	1	0	2	0	0	1	0	2	3	1	3	4	5	0	2	1	0	0	3	4
OTU669	0	0	1	0	4	0	1	1	4	5	1	13	4	1	0	0	0	0	0	0	1	5	2	6	3	0	0	1	0	0	1	0	0	1	0	1	2	3	0	9	1	0	0	0	2	4	2	0	3
OTU670	0	1	0	0	0	0	0	0	0	0	1	2	2	0	0	0	0	0	0	0	0	0	0	0	0	0	0	0	0	0	1	0	0	2	0	0	0	0	0	0	5	0	1	4	0	5	2	5	0
OTU671	0	0	0	0	0	0	0	0	2	0	2	1	0	0	0	0	0	0	1	0	0	0	0	0	0	0	0	0	0	0	0	0	0	3	0	0	0	0	0	2	4	2	0	0	0	3	6	5	0
OTU672	0	0	0	1	1	0	0	0	0	0	0	3	0	0	0	0	0	0	0	0	0	0	0	0	0	0	1	0	0	0	0	0	0	0	0	0	0	0	0	0	12	6	1	0	0	0	1	8	1
OTU673	0	0	1	0	4	0	0	2	5	0	0	2	0	0	0	0	0	0	0	0	1	2	1	5	2	0	2	1	3	0	0	0	0	0	0	0	7	0	2	2	1	0	1	0	2	1	0	0	0
OTU674	0	0	0	0	0	0	0	0	0	0	1	0	0	0	0	0	0	0	0	0	0	0	0	0	0	0	0	0	0	0	0	0	0	3	1	0	0	0	0	0	3	2	13	12	6	3	1	6	0
OTU675	0	0	0	0	0	0	0	0	1	2	0	2	0	0	0	0	0	0	0	0	0	0	0	0	0	0	0	0	0	0	0	0	0	0	1	2	0	0	0	0	1	4	12	3	0	2	1	10	1
OTU676	0	0	0	0	7	4	0	5	1	6	2	3	1	3	0	0	6	0	4	4	1	4	3	0	0	2	0	0	1	0	1	1	4	0	0	1	2	16	6	3	5	2	1	1	0	0	0	0	0
OTU677	0	0	0	0	0	0	0	0	1	0	0	0	0	0	0	0	0	0	0	0	0	0	0	0	1	2	0	0	0	0	0	0	0	0	0	0	0	0	0	0	0	1	0	0	0	0	0	0	14
OTU678	0	0	0	4	0	0	0	1	3	0	1	2	0	0	0	0	0	0	0	0	0	0	0	0	0	1	3	0	1	0	0	0	0	0	0	1	1	0	0	0	2	1	0	1	2	3	0	3	4
OTU679	0	0	0	0	2	0	0	0	0	0	0	0	0	0	0	3	1	0	0	0	0	0	0	0	0	0	0	0	0	0	0	0	0	0	0	0	0	0	0	0	2	5	2	16	21	7	2	0	0
OTU680	1	0	0	1	0	0	1	1	1	26	4	5	3	2	0	0	2	0	0	0	0	1	0	0	0	0	2	0	0	0	0	0	0	0	0	2	1	6	0	0	5	0	0	0	0	4	0	1	0
OTU681	0	0	1	0	42	0	2	2	7	4	0	0	9	1	0	0	3	0	0	2	0	3	1	0	0	0	0	8	1	0	0	0	0	0	1	5	3	1	2	0	1	0	0	0	2	0	0	2	2
OTU682	1	0	2	0	0	1	1	3	0	2	0	2	0	1	0	0	5	0	3	2	1	2	0	5	3	16	0	14	0	0	7	3	1	2	1	5	5	0	1	0	0	0	1	0	1	1	0	1	0
OTU683	0	0	0	0	0	0	0	0	0	0	0	0	1	0	0	0	0	0	0	3	0	0	0	0	0	0	1	0	0	0	0	2	0	0	0	1	0	0	0	0	1	0	0	1	3	19	0	1	0
OTU684	2	0	0	0	2	1	3	1	0	0	4	0	3	0	0	1	0	2	0	0	1	7	1	0	0	1	2	2	0	3	0	0	2	7	1	0	1	7	3	2	0	3	0	0	0	1	2	7	0
OTU685	0	0	0	0	0	0	1	0	0	0	0	0	0	0	0	0	0	0	0	0	0	0	0	0	0	0	0	0	0	3	0	0	0	1	0	0	2	0	0	0	5	0	10	0	0	0	3	3	0
OTU686	0	0	0	0	0	0	0	0	0	1	0	0	0	0	0	0	0	0	0	0	0	0	0	0	0	0	0	0	0	0	0	5	0	0	0	0	2	0	0	0	1	3	2	0	1	1	6	2	2
OTU687	1	0	0	0	0	0	0	0	0	0	0	0	0	0	0	0	0	0	0	0	0	0	0	0	0	2	0	0	0	0	1	1	0	0	0	1	2	0	0	0	0	0	0	0	0	0	0	0	0
OTU688	0	0	0	0	0	0	0	0	0	0	0	2	2	0	0	0	2	1	0	1	0	0	0	1	0	1	0	0	0	0	0	0	0	0	0	0	0	0	0	0	5	3	3	2	1	6	0	2	0
OTU689	0	0	0	0	0	0	0	0	0	0	3	0	0	0	0	0	0	0	0	0	0	1	0	2	0	0	0	0	0	0	0	0	0	3	0	0	0	0	1	0	0	4	0	6	0	0	0	0	3
OTU690	1	0	0	0	0	0	0	0	0	0	0	0	1	0	0	0	2	0	0	0	0	0	1	0	0	6	0	0	0	0	0	0	0	0	0	0	2	0	0	0	2	0	0	5	0	6	0	0	3
OTU691	1	0	2	0	1	0	0	0	0	0	4	1	4	0	18	8	0	1	3	28	3	0	0	0	1	3	1	4	0	1	4	2	2	0	0	0	1	0	0	0	1	0	0	0	0	1	0	0	0
OTU692	0	0	0	0	0	0	0	0	1	0	1	0	0	1	0	0	1	0	0	0	0	0	0	0	0	0	0	0	0	0	0	0	0	0	0	7	0	0	0	0	0	0	0	13	0	0	2	0	0
OTU693	4	0	0	0	3	0	0	0	1	1	1	3	2	0	0	1	2	2	0	0	5	4	3	1	4	0	0	1	0	0	0	0	0	4	1	1	1	0	7	3	0	0	0	0	0	6	5	6	0
OTU694	1	1	2	0	2	0	0	0	0	0	2	1	8	0	20	4	0	0	1	12	2	0	0	0	0	1	4	2	0	9	13	0	1	0	0	3	3	0	1	0	0	1	0	0	0	0	0	0	0
OTU695	5	2	0	4	2	0	0	1	0	0	0	0	4	0	0	2	3	1	1	1	0	0	0	0	1	0	3	2	1	1	0	0	4	6	0	1	2	0	3	1	1	2	0	5	0	5	1	1	1
OTU696	0	2	2	5	2	2	1	0	0	1	4	0	0	0	1	14	0	16	1	3	21	0	9	0	4	0	0	0	0	1	4	1	0	0	0	0	1	3	0	10	0	0	0	1	0	0	0	0	0
OTU697	0	0	0	0	10	0	6	0	1	9	7	6	1	5	0	0	3	1	0	0	0	0	0	0	0	3	0	0	0	0	1	0	0	2	1	6	2	5	1	2	0	0	0	0	0	2	0	3	0
OTU698	0	0	0	0	0	0	0	0	0	0	0	8	0	0	0	0	0	0	0	0	0	0	0	0	0	0	0	0	0	0	0	0	0	0	0	0	0	0	0	0	0	0	2	0	0	0	0	0	0
OTU699	1	0	0	1	2	0	3	0	2	4	3	3	0	0	0	0	0	2	0	0	2	2	2	1	4	0	1	0	0	0	0	3	0	2	0	0	0	5	0	2	3	0	4	0	1	0	3	1	2
OTU700	1	0	0	0	0	0	0	0	0	0	0	1	0	0	0	0	0	0	0	0	0	0	0	0	0	0	2	0	0	0	0	0	0	0	0	2	0	0	0	0	2	2	10	3	4	0	0	5	1
OTU701	0	0	0	0	2	0	0	0	0	0	0	0	0	0	0	0	0	1	0	0	0	0	0	0	0	0	0	0	0	0	0	0	0	0	0	3	0	0	2	0	4	2	0	2	0	13	6	0	7
OTU702	2	1	0	3	0	0	0	0	2	0	2	0	1	0	0	0	3	0	1	0	1	10	0	5	1	1	1	0	0	0	0	2	1	5	0	0	0	0	2	3	0	2	0	0	1	6	3	12	0
OTU703	0	0	0	0	0	0	0	0	0	0	0	5	0	0	0	0	0	0	9	3	2	1	6	0	0	0	1	0	3	2	0	12	2	0	0	0	0	0	0	0	11	2	0	0	3	0	0	3	0
OTU704	0	0	0	0	0	0	3	0	0	0	0	0	0	0	0	0	2	0	0	0	0	0	2	0	1	3	0	0	0	0	0	0	0	0	0	0	0	0	0	1	0	3	0	0	0	1	0	3	8
OTU705	6	2	1	39	6	0	0	0	0	1	0	0	2	0	0	1	0	8	2	0	3	0	5	2	3	0	2	0	6	0	1	3	0	0	0	0	0	0	0	0	0	0	0	2	0	0	0	0	0
OTU706	0	1	0	24	1	0	0	1	0	1	0	1	0	0	1	0	1	13	2	5	10	0	17	1	9	0	0	1	0	0	0	0	2	0	1	0	0	0	0	0	0	1	1	0	0	0	0	0	0
OTU707	2	0	2	0	1	3	0	4	0	1	14	0	0	1	0	8	7	1	6	1	0	8	10	0	1	0	0	0	1	3	3	4	5	1	0	0	0	7	5	1	3	0	0	0	0	0	0	1	0
OTU708	1	2	0	0	0	0	0	0	0	0	1	0	0	0	0	0	0	0	1	0	0	0	0	0	0	3	0	0	0	0	1	0	0	1	0	0	0	0	1	0	7	0	0	9	6	4	0	12	0
OTU709	0	2	0	0	0	0	0	1	0	0	0	0	0	0	0	0	0	0	0	0	1	1	0	0	0	0	0	0	0	0	0	0	0	0	0	0	0	0	0	0	3	0	7	15	0	0	0	10	0
OTU710	2	1	0	0	0	0	0	1	0	0	0	0	1	0	0	0	0	0	0	0	0	0	3	0	0	1	0	0	0	1	0	0	0	0	2	6	2	3	0	0	1	2	0	0	1	3	1	0	0
OTU711	0	0	0	0	0	1	0	0	0	0	0	0	0	0	0	1	2	0	0	0	0	0	0	0	0	0	0	0	0	0	2	0	0	0	0	0	0	0	0	0	0	0	1	30	0	0	0	0	0
OTU712	0	0	0	0	0	0	0	0	0	0	0	0	1	0	0	4	5	0	0	1	0	0	0	0	0	0	0	0	2	0	0	2	2	0	0	1	0	0	9	4	3	0	0	0	0	13	5	2	4
OTU713	8	0	2	0	0	3	0	0	0	20	3	1	0	32	0	2	0	0	0	1	1	2	1	0	3	0	0	0	0	0	3	4	0	0	6	0	0	1	0	0	2	0	0	0	0	0	1	3	0
OTU714	0	0	0	0	0	0	0	0	0	1	2	1	0	0	0	0	1	0	2	0	0	0	0	0	0	0	0	3	1	0	1	2	0	1	0	0	0	0	0	0	0	3	0	0	0	1	13	0	0
OTU715	2	0	0	0	3	0	0	4	0	1	1	1	6	0	0	1	2	1	0	1	0	4	5	3	1	0	1	2	2	2	0	0	10	3	0	4	6	0	0	0	0	0	0	0	1	0	0	1	0
OTU716	0	0	0	0	0	0	1	0	0	1	0	0	0	0	0	2	8	0	1	0	0	0	0	0	0	0	0	0	0	0	0	0	0	0	0	0	0	0	1	0	0	4	0	0	22	4	0	1	5
OTU717	1	0	0	0	0	1	0	0	0	0	0	0	0	0	0	0	0	0	0	0	0	0	0	0	0	1	0	3	2	0	0	0	1	2	0	0	1	1	0	0	0	0	4	0	0	0	0	0	0
OTU718	10	10	1	8	0	0	0	1	0	0	3	2	0	0	0	11	0	2	10	3	3	0	2	2	12	0	1	3	3	1	0	0	1	2	0	0	1	4	0	3	1	0	0	0	0	1	0	0	0
OTU719	0	0	1	2	0	0	2	0	0	0	0	1	1	0	0	0	3	0	0	1	0	0	1	0	0	2	0	0	0	0	0	0	0	0	0	0	1	0	0	0	0	3	0	2	1	0	0	1	0
OTU720	0	0	0	0	0	0	0	0	0	0	0	0	0	0	0	0	2	0	0	2	0	0	0	0	0	2	0	0	0	0	0	0	0	5	1	5	0	0	2	1	7	3	0	2	1	16	1	2	0
OTU721	3	2	1	19	2	1	3	0	0	7	0	0	0	0	0	1	0	8	0	2	1	0	0	1	0	0	0	0	3	3	0	6	1	0	20	0	0	0	1	0	0	0	0	0	1	0	3	3	0
OTU722	0	0	1	4	1	0	0	0	0	0	1	0	0	0	0	1	0	0	0	0	0	0	0	0	0	3	0	0	0	0	0	0	0	0	1	0	0	2	0	0	8	0	4	2	1	2	3	8	0
OTU723	0	1	0	0	0	0	0	0	0	0	1	0	0	0	0	0	0	0	0	0	0	0	0	1	1	0	3	0	0	0	1	0	0	0	0	0	0	0	0	0	4	5	11	3	0	8	0	1	0
OTU724	0	0	0	0	1	0	0	0	0	0	2	3	0	0	0	0	0	0	0	0	0	1	0	2	0	5	4	0	0	0	1	1	0	0	0	0	0	0	0	0	0	2	0	0	0	1	0	3	6
OTU725	2	1	0	0	1	2	0	0	7	1	0	0	0	0	0	2	2	0	0	1	0	2	8	2	4	0	0	1	0	0	1	0	0	2	1	2	8	3	0	5	0	0	1	0	1	0	3	2	2
OTU726	2	2	4	1	2	4	3	2	4	0	3	4	3	0	0	2	3	1	2	1	0	0	4	1	1	0	4	0	2	2	0	2	3	7	1	1	0	2	0	1	1	2	0	0	1	0	0	1	2
OTU727	0	0	0	0	0	1	3	1	3	0	0	1	0	0	0	0	0	0	0	0	0	0	0	0	0	0	0	0	0	0	0	0	0	0	0	0	0	0	0	0	3	2	10	0	3	6	0	1	3
OTU728	0	1	4	4	1	0	0	0	0	3	2	0	4	0	0	4	0	14	3	0	17	2	5	2	11	0	0	0	2	0	1	1	0	0	0	0	0	8	2	5	0	2	0	0	0	0	0	0	0
OTU729	0	0	0	16	1	1	0	0	0	6	0	0	0	0	0	0	0	11	0	0	6	0	0	1	1	0	0	1	8	4	2	0	2	2	13	0	1	3	1	0	2	0	0	0	1	2	0	0	0
OTU730	0	2	0	0	0	0	0	0	0	1	1	0	0	0	0	1	0	0	2	0	0	0	0	0	0	0	1	0	0	0	0	0	0	1	0	0	0	0	1	0	1	3	4	1	6	9	0	5	5
OTU731	0	0	0	0	0	0	0	0	1	0	0	2	0	0	0	0	0	1	0	0	0	1	0	0	0	0	0	0	1	0	0	1	0	0	1	0	0	1	0	0	1	3	15	1	0	2	0	4	0
OTU732	2	0	0	0	0	0	0	1	0	0	0	0	0	1	0	0	0	1	0	0	0	0	0	0	0	0	1	1	3	0	1	0	0	0	0	0	0	0	0	0	4	1	6	1	2	0	3	0	0
OTU733	2	4	0	2	1	1	1	1	2	0	2	5	0	0	0	4	5	1	0	0	1	2	0	1	5	0	0	0	0	3	0	0	0	2	0	1	3	2	0	0	0	0	0	1	0	2	2	1	2
OTU734	0	0	0	0	0	0	0	0	0	0	4	0	0	0	0	0	0	0	0	0	0	4	0	0	0	2	0	0	0	0	0	0	0	0	0	0	0	0	1	2	0	8	0	0	4	4	12	8	5
OTU735	0	2	0	0	0	0	0	0	1	0	3	1	2	0	0	0	1	0	0	0	0	1	0	0	0	0	0	0	0	0	0	0	0	0	0	0	0	0	0	1	6	6	3	13	0	1	7	0	0
OTU736	0	1	0	0	1	0	0	0	0	0	1	0	0	0	0	0	0	0	0	0	0	0	0	0	1	0	0	1	0	0	0	0	0	0	0	0	0	0	0	0	5	0	12	0	4	3	0	3	0
OTU737	2	0	0	2	7	0	0	0	4	0	0	3	0	0	0	2	1	0	0	2	2	8	2	5	7	1	0	2	2	0	0	0	0	0	0	0	9	3	0	1	0	1	0	0	3	3	1	6	1
OTU738	0	1	0	2	0	2	0	0	4	0	3	5	2	0	0	0	0	0	1	1	0	4	6	3	5	1	0	0	0	1	0	2	0	8	1	1	0	1	1	0	2	0	1	3	1	1	0	7	3
OTU739	0	1	0	0	21	2	0	0	0	0	1	0	0	0	0	0	0	0	0	0	3	5	2	2	5	1	0	12	0	1	0	0	0	0	1	2	0	0	1	0	0	1	0	0	4	2	1	0	2
OTU740	0	0	0	0	2	1	0	0	4	0	4	0	1	0	0	1	0	3	0	0	2	0	0	2	9	4	0	2	1	0	2	0	0	0	1	3	3	0	0	0	0	0	1	0	2	1	0	0	0
OTU741	0	0	0	0	0	0	0	0	0	0	0	0	0	0	0	0	0	0	0	0	0	0	0	0	0	0	0	0	0	0	2	1	0	2	0	0	0	1	0	0	0	0	0	0	0	0	0	0	0
OTU742	1	0	8	5	2	0	0	0	1	4	2	2	0	0	0	18	0	17	4	2	5	0	12	0	5	0	0	0	0	0	2	1	0	0	0	0	1	1	0	7	0	0	0	0	0	0	0	1	0
OTU743	0	0	0	0	0	2	0	0	1	0	1	1	0	0	0	0	0	0	0	0	0	0	0	0	0	0	0	1	0	0	0	0	0	0	0	0	0	0	0	0	1	6	1	9	17	5	1	0	3
OTU744	0	0	0	0	0	0	0	1	0	0	0	0	0	0	0	0	1	0	0	0	0	0	0	1	1	3	0	0	0	1	0	0	1	0	0	4	0	0	0	0	2	20	3	0	3	0	0	3	5
OTU745	1	0	0	0	1	2	0	2	0	4	8	0	1	55	0	0	2	0	0	0	1	4	0	0	0	2	0	0	0	0	1	0	0	0	0	0	1	5	0	0	0	0	1	0	0	0	0	0	0
OTU746	32	0	4	3	1	0	0	2	1	3	9	2	0	0	0	2	1	0	5	0	0	0	4	2	3	0	1	1	0	2	3	0	0	0	0	0	0	1	0	3	1	0	2	0	0	1	3	0	1
OTU747	0	0	0	0	0	0	0	0	0	0	2	0	0	0	0	0	1	0	0	0	0	0	0	1	0	0	0	2	0	0	0	0	0	0	0	0	0	0	0	0	0	5	1	0	1	0	10	0	7
OTU748	0	1	1	0	2	0	0	0	0	0	0	0	0	0	0	1	2	0	1	0	0	0	0	0	2	0	0	0	0	0	0	2	0	0	0	0	0	0	0	0	4	2	9	0	2	4	0	0	1
OTU749	0	0	1	0	0	0	1	0	1	0	1	0	0	0	0	0	1	0	0	0	0	0	0	0	0	0	0	0	0	0	0	0	1	0	0	0	0	0	0	0	1	0	0	0	16	22	0	2	1
OTU750	0	0	0	0	1	0	0	0	1	1	1	0	1	0	0	0	2	0	0	2	0	0	0	3	1	0	1	0	0	0	0	0	0	0	0	0	0	0	2	2	3	2	0	0	0	1	0	4	0
OTU751	0	0	0	0	0	0	0	0	0	0	3	1	1	1	24	6	1	1	4	15	0	0	0	0	0	1	14	6	0	6	4	0	0	0	1	0	1	3	0	1	0	0	0	0	0	0	0	0	0
OTU752	0	2	0	0	0	0	0	0	0	0	1	1	0	0	0	0	0	0	3	0	0	0	0	0	1	0	0	0	0	0	0	1	0	3	0	1	0	0	0	0	4	0	0	0	4	5	0	0	7
OTU753	0	1	1	0	1	0	2	0	1	2	0	0	0	0	0	0	0	0	0	0	1	2	1	1	3	0	0	0	0	0	0	0	0	0	0	0	0	0	0	0	5	0	0	3	0	0	0	0	0
OTU754	1	0	0	0	0	0	0	2	0	0	0	2	2	0	0	0	0	0	1	0	0	0	0	0	0	0	0	0	0	0	0	0	0	0	0	0	1	0	0	0	2	4	2	1	8	2	0	2	0
OTU755	0	0	0	0	0	0	0	0	0	0	1	0	0	0	0	0	1	0	0	0	0	0	0	0	0	0	0	0	0	0	0	0	0	0	1	0	0	0	0	0	8	0	5	1	8	3	0	5	0
OTU756	0	0	1	0	0	0	0	0	0	0	0	3	0	0	0	0	1	0	0	0	0	0	0	0	0	0	2	0	0	0	0	0	0	0	0	1	0	0	0	0	0	0	0	1	0	0	0	2	0
OTU757	0	0	1	0	0	0	2	0	0	0	2	1	0	0	0	0	3	0	0	1	0	0	0	0	1	0	0	0	0	0	0	0	0	0	0	0	0	0	0	0	0	0	0	2	2	0	3	0	1
OTU758	0	0	0	0	0	0	0	0	0	0	0	0	0	1	0	1	0	0	0	0	0	0	0	0	0	0	0	0	0	0	0	0	0	0	0	0	0	0	0	0	0	2	0	5	0	1	0	0	13
OTU759	0	0	6	2	0	0	3	0	0	2	1	2	8	0	0	4	0	3	3	0	0	1	0	2	0	0	2	1	8	7	2	1	0	2	9	3	0	0	5	1	0	0	1	1	0	0	0	0	1
OTU760	4	0	1	0	0	0	0	1	5	0	1	1	0	0	0	3	0	2	0	3	3	5	1	2	6	0	0	0	0	1	0	0	4	0	1	2	1	0	0	1	0	4	2	0	3	0	1	0	1
OTU761	0	0	0	0	0	0	0	1	0	0	0	0	0	0	0	0	0	0	0	0	0	0	0	0	0	0	2	0	0	0	0	0	0	0	0	0	0	0	0	0	9	0	58	0	0	0	0	0	0
OTU762	2	5	2	3	0	1	0	0	0	1	1	0	2	0	0	12	0	9	0	0	8	0	11	0	12	0	0	0	2	0	0	2	0	0	0	0	2	0	0	8	0	0	0	0	0	0	3	0	0
OTU763	0	0	0	0	0	0	0	0	0	0	1	1	0	0	0	1	1	0	1	0	0	0	0	0	0	1	0	2	1	0	2	2	0	0	0	1	0	3	1	0	0	6	0	3	0	0	1	0	1
OTU764	0	0	0	1	0	0	0	0	0	0	0	0	0	0	0	0	0	0	0	0	0	0	0	0	0	0	0	0	0	0	0	0	1	0	0	1	0	0	0	0	0	0	7	11	4	3	2	0	0
OTU765	0	0	0	4	0	2	0	0	0	0	1	0	0	0	0	0	0	1	1	0	0	2	0	0	0	1	0	0	0	0	0	0	0	0	0	0	0	0	0	0	0	3	7	7	6	3	0	2	4
OTU766	0	1	1	1	0	0	0	0	1	0	3	0	1	0	14	1	5	0	5	17	1	0	0	0	0	3	4	7	1	2	7	0	0	3	1	2	3	0	0	0	0	0	0	0	0	0	0	0	0
OTU767	2	0	0	0	0	1	0	0	0	0	0	0	0	0	0	1	0	0	0	0	0	8	3	0	3	0	0	2	0	0	1	3	0	15	0	0	1	2	4	0	0	0	2	0	0	7	0	4	0
OTU768	1	1	0	0	0	2	0	0	0	0	0	2	0	0	0	0	0	0	0	0	0	0	0	0	0	0	3	0	0	2	1	0	0	4	0	1	0	0	3	0	0	0	0	0	0	0	0	0	0
OTU769	0	0	0	0	1	0	0	1	0	0	0	1	0	0	0	0	0	0	1	0	0	2	0	0	0	1	0	0	0	1	1	0	1	0	0	0	0	0	0	0	2	1	3	0	0	6	4	2	0
OTU770	1	0	1	2	3	0	1	0	4	0	0	1	0	1	0	0	0	2	0	1	1	2	0	2	6	0	7	1	2	0	1	2	1	5	0	0	1	4	0	0	3	3	0	0	0	0	1	1	0
OTU771	0	0	0	0	0	0	0	0	0	0	0	0	0	0	0	0	1	0	1	0	0	1	0	0	0	0	0	0	0	0	0	0	0	0	0	0	0	0	0	0	7	2	8	1	0	0	0	9	0
OTU772	0	0	0	0	2	2	0	0	1	2	9	0	4	3	0	0	0	1	0	0	0	1	0	0	0	0	3	0	0	1	0	0	0	1	0	1	0	3	1	4	0	0	0	0	1	2	0	0	0
OTU773	0	0	0	0	0	0	0	0	0	0	1	0	0	0	0	0	0	0	0	1	0	0	0	0	0	0	0	0	0	0	0	0	0	0	0	0	0	0	0	0	3	1	11	0	0	2	0	1	2
OTU774	0	0	0	0	7	3	2	8	1	4	0	6	5	1	0	0	7	1	7	7	0	4	0	0	0	0	0	0	2	0	0	2	5	0	0	0	0	18	8	1	0	0	0	0	0	1	0	0	0
OTU775	0	2	0	0	0	4	0	0	0	0	0	3	0	0	0	0	0	1	0	0	0	0	0	0	0	0	0	0	0	0	0	0	0	0	0	0	0	0	0	0	7	3	1	0	1	3	0	3	0
OTU776	0	0	0	0	0	0	0	0	2	0	2	0	0	0	0	1	1	0	0	0	0	1	0	0	0	0	1	0	0	0	2	0	0	2	0	0	1	0	6	1	0	0	3	0	0	0	0	0	0
OTU777	17	0	1	0	0	0	0	0	0	3	2	1	0	36	0	0	1	1	0	0	0	2	0	0	1	0	1	1	0	0	4	6	0	0	2	0	0	0	1	0	0	0	0	0	0	0	0	0	1
OTU778	0	0	0	1	0	0	0	1	0	0	1	0	3	0	0	0	2	0	0	0	0	0	0	0	0	1	0	0	0	1	1	2	0	0	0	0	0	0	1	0	2	1	3	4	0	3	0	6	0
OTU779	0	1	0	0	0	0	0	0	0	0	1	2	0	0	0	0	0	0	0	0	0	0	0	0	0	12	4	0	0	0	0	0	0	1	0	1	0	0	2	0	0	0	0	0	0	3	0	1	0
OTU780	0	0	0	0	0	0	0	0	0	0	0	0	0	0	0	0	0	0	0	0	0	0	0	0	0	0	0	0	0	1	0	0	0	3	0	0	0	0	0	1	3	4	0	0	3	9	1	1	4
OTU781	0	0	0	0	0	1	0	1	0	0	0	0	1	0	0	0	0	0	1	0	0	0	0	0	0	0	0	0	0	0	0	0	0	4	1	0	0	0	1	0	4	0	12	4	0	3	0	4	0
OTU782	0	2	2	0	0	1	0	1	0	0	1	0	1	0	0	0	0	0	0	0	0	0	0	0	1	2	2	0	0	0	0	0	0	0	0	2	0	0	2	0	3	3	1	0	1	0	2	0	6
OTU783	0	0	1	0	0	0	0	0	0	0	0	0	0	0	0	0	0	0	0	0	0	2	0	0	0	0	0	0	0	0	0	0	0	0	0	0	0	0	1	2	4	2	0	0	0	4	9	3	3
OTU784	1	1	0	0	2	0	2	0	6	0	2	1	1	0	0	0	1	0	1	0	0	3	1	3	3	0	0	1	4	4	4	0	2	3	0	1	16	0	0	0	0	3	0	0	1	0	0	0	2
OTU785	1	1	0	0	3	0	0	0	0	0	1	5	2	0	1	0	1	0	0	6	1	0	3	1	3	0	2	0	1	3	0	0	0	0	0	0	0	2	0	0	0	2	0	3	6	1	4	0	3
OTU786	1	1	0	3	1	6	2	1	7	7	7	7	6	4	0	0	0	0	0	0	0	0	0	0	0	0	0	1	0	0	3	0	0	0	1	0	0	3	0	1	1	0	0	2	2	1	0	0	0
OTU787	0	1	0	0	0	0	1	0	0	2	0	0	0	0	0	1	0	0	0	2	0	0	0	0	0	0	0	0	0	0	1	0	0	0	0	0	0	0	1	0	1	0	0	0	1	6	0	1	0
OTU788	0	1	0	0	0	2	7	1	5	18	3	3	4	1	0	0	1	1	2	0	0	1	0	0	0	0	1	0	1	4	1	1	0	0	0	0	0	0	0	0	0	0	0	3	0	2	4	0	0
OTU789	0	0	0	0	0	0	0	0	0	0	0	2	1	0	0	0	0	1	0	0	0	0	0	0	0	0	0	0	0	0	0	0	0	0	0	0	0	0	0	0	2	0	6	1	5	6	0	5	0
OTU790	0	0	0	0	0	0	0	1	0	0	0	2	0	0	0	0	0	0	3	0	0	0	0	0	0	0	0	0	0	0	0	0	0	0	0	0	0	0	0	1	0	5	1	0	0	6	2	7	2
OTU791	2	0	0	0	3	1	0	1	1	2	3	1	0	0	0	5	5	0	2	0	2	2	2	1	0	0	6	0	1	0	0	5	0	0	0	0	0	3	0	0	0	0	2	0	1	0	0	3	4
OTU792	0	0	0	0	0	0	0	1	0	0	1	1	3	0	0	0	0	0	0	0	0	0	0	0	0	3	0	0	0	1	0	0	0	3	0	1	0	0	0	0	7	7	3	3	0	2	4	4	5
OTU793	0	0	0	0	0	0	0	0	0	0	0	0	0	0	0	1	0	0	0	0	0	0	0	0	0	0	0	0	1	0	0	0	0	1	0	0	0	0	0	4	2	4	1	0	3	0	2	0	3
OTU794	0	0	1	0	1	0	0	0	0	0	0	0	0	0	0	0	1	0	0	0	0	0	0	0	0	0	1	2	0	0	0	0	0	0	1	1	0	0	1	2	4	3	0	0	0	5	1	0	3
OTU795	0	0	0	0	0	2	0	0	0	0	1	1	0	0	0	0	0	2	0	0	0	0	0	0	0	1	2	0	0	0	0	0	0	0	0	0	0	0	0	0	0	3	0	0	4	8	11	0	7
OTU796	3	0	0	1	1	2	2	0	3	1	4	1	3	0	0	0	1	0	0	0	2	8	1	1	1	1	0	0	0	1	0	0	0	2	2	1	2	0	0	1	0	0	0	0	1	2	4	0	6
OTU797	0	0	0	0	0	0	0	0	0	1	0	0	0	0	0	0	3	0	0	0	0	0	0	0	0	4	3	0	0	0	0	0	1	0	0	0	0	1	0	1	0	1	0	0	1	0	8	0	0
OTU798	0	0	0	0	0	0	0	0	0	0	0	3	0	0	0	0	0	0	0	0	0	0	0	0	0	1	0	0	0	0	0	0	0	4	0	0	0	0	0	0	0	1	6	3	6	10	0	2	1
OTU799	0	0	0	0	0	0	0	0	0	0	0	1	0	0	0	3	0	0	1	0	0	0	1	1	0	0	0	0	0	0	0	0	0	0	0	1	0	0	2	0	2	5	5	1	0	2	4	2	0
OTU800	1	1	1	0	0	0	0	0	0	0	0	0	0	0	0	0	0	0	0	0	0	0	0	0	0	2	7	0	0	0	0	2	0	0	0	8	0	3	0	0	0	0	0	0	1	1	0	1	4
OTU801	0	0	2	0	0	0	0	0	0	0	3	1	0	2	20	0	5	1	0	14	0	1	0	0	0	2	2	2	0	0	10	0	0	2	0	0	8	0	0	0	0	0	0	0	0	0	0	0	0
OTU802	2	2	2	1	3	2	0	0	7	0	1	1	0	1	0	2	6	0	2	0	1	3	0	0	2	5	0	0	0	0	0	2	0	3	1	0	6	0	0	5	0	6	1	1	5	1	0	0	0
OTU803	0	0	0	0	0	0	0	0	0	0	1	2	0	0	0	0	0	0	0	0	0	0	0	2	0	0	0	0	1	0	0	0	0	0	0	0	0	0	0	0	0	4	1	0	0	0	0	0	0
OTU804	0	0	0	2	0	0	0	0	0	2	2	0	0	0	0	0	1	0	0	0	0	0	0	0	1	3	0	3	0	0	0	0	0	0	0	0	3	0	0	0	10	0	0	1	0	3	0	0	3
OTU805	0	2	1	13	0	0	0	0	0	1	0	0	0	0	1	1	2	6	0	1	11	0	8	0	8	0	3	4	1	2	0	6	0	0	1	0	0	0	0	2	0	3	1	0	0	0	1	0	0
OTU806	0	0	6	0	0	5	1	0	0	4	0	1	4	4	0	3	2	1	1	1	3	0	0	5	0	0	2	2	2	0	2	10	3	7	6	3	0	0	8	1	0	0	0	0	0	1	0	0	0
OTU807	0	0	1	0	1	1	1	0	0	0	0	0	2	0	0	0	0	0	0	3	0	0	0	0	0	1	0	0	0	1	0	5	0	0	0	0	0	0	0	0	2	9	0	0	1	5	2	0	4
OTU808	1	0	0	0	0	0	0	0	0	1	0	0	0	0	0	0	0	1	2	1	0	0	0	0	1	0	0	1	0	0	0	0	0	0	0	0	0	0	0	0	0	0	2	0	0	0	7	0	1
OTU809	2	0	0	0	0	2	0	0	0	0	0	0	0	0	0	1	1	0	0	0	0	0	0	0	0	0	0	0	0	0	0	0	0	2	0	0	0	0	1	0	4	1	6	0	4	3	0	3	0
OTU810	0	0	0	0	2	0	0	0	0	0	0	3	0	0	0	0	0	2	0	0	0	1	0	1	2	0	1	0	0	0	0	1	0	0	0	2	0	0	0	0	1	0	0	1	0	10	6	0	1
OTU811	2	1	2	2	0	0	2	0	0	1	1	0	0	0	2	3	0	3	2	4	2	0	4	0	0	0	1	3	0	3	1	0	0	0	0	0	1	0	2	1	6	0	1	8	1	0	1	3	0
OTU812	0	0	0	0	0	0	0	0	1	0	1	2	3	0	0	0	0	0	0	0	0	0	0	0	0	4	0	0	0	1	0	0	0	0	0	0	2	0	0	0	0	0	0	0	0	0	0	4	8
OTU813	0	0	0	0	0	0	0	0	0	0	0	0	0	0	0	0	0	0	0	0	0	0	2	0	0	0	0	0	1	0	0	0	0	2	0	0	0	0	0	0	2	4	0	1	2	5	2	7	2
OTU814	1	0	0	0	0	0	0	0	0	0	0	0	1	0	0	0	0	0	0	0	0	0	0	1	0	0	0	0	0	1	0	0	0	0	0	0	0	0	0	0	0	0	0	0	0	0	0	0	0
OTU815	0	1	0	1	0	0	0	2	0	1	2	0	0	0	0	0	0	0	1	0	0	0	0	4	0	0	0	0	2	0	0	0	0	0	0	0	0	0	0	0	7	1	5	0	0	6	2	0	0
OTU816	0	2	1	0	0	0	0	1	0	0	0	1	1	0	0	1	0	0	0	0	0	0	0	0	0	0	0	1	0	3	0	0	0	0	1	2	0	0	0	0	2	0	7	1	0	9	0	7	0
OTU817	0	0	0	0	0	0	2	0	0	0	1	0	0	0	0	2	0	0	0	0	0	0	0	1	0	1	3	0	0	1	0	6	0	0	0	1	0	0	0	1	3	0	1	0	3	0	0	0	0
OTU818	0	1	1	0	0	0	0	0	0	0	0	0	0	0	0	0	0	0	0	0	0	0	0	0	0	0	0	0	0	0	0	0	1	0	0	0	0	0	0	0	0	2	0	0	7	2	0	0	4
OTU819	0	0	0	0	0	0	0	0	0	0	0	2	0	0	0	0	0	0	0	0	0	0	0	0	0	1	1	0	0	0	3	2	0	0	0	0	1	0	0	0	0	0	0	0	1	0	2	0	1
OTU820	0	0	0	0	0	0	0	0	0	1	0	0	0	0	0	0	1	1	0	0	0	0	0	1	2	0	0	0	0	0	0	0	0	0	0	0	0	0	0	0	0	0	4	3	0	0	0	0	1
OTU821	0	0	0	0	0	0	0	0	0	0	0	0	0	0	0	0	0	0	0	0	0	0	0	0	0	2	0	0	0	0	0	0	0	2	0	0	0	0	0	0	3	5	1	5	0	6	6	0	0
OTU822	2	2	6	4	3	0	0	1	1	3	2	0	0	1	0	8	1	11	2	0	11	1	3	1	4	3	0	0	0	0	1	0	0	0	0	0	0	2	0	8	0	0	0	1	3	0	1	0	0
OTU823	0	0	0	0	0	0	0	0	0	0	0	0	0	0	0	0	0	0	0	0	0	0	0	0	0	0	0	0	0	0	0	2	0	0	0	0	0	0	0	1	0	0	0	0	0	0	0	0	0
OTU824	0	0	0	0	4	0	0	0	2	1	1	1	0	0	0	0	2	1	0	0	0	0	0	1	0	0	0	0	0	0	0	0	0	0	0	5	0	0	0	0	0	0	1	1	2	2	0	0	5
OTU825	8	0	2	0	7	0	0	1	0	2	16	0	0	0	0	5	0	1	5	1	0	4	2	0	1	0	2	2	0	0	1	2	1	0	0	1	1	15	0	0	0	0	0	0	0	0	0	0	0
OTU826	0	0	0	0	0	4	0	0	8	2	11	2	0	0	0	0	0	0	0	0	0	0	0	0	0	1	0	0	0	2	0	1	0	1	0	1	4	3	1	0	0	0	2	0	2	0	0	0	0
OTU827	0	0	0	0	0	0	0	1	0	0	0	0	0	0	0	0	0	0	1	0	0	0	0	0	0	3	0	0	0	0	0	1	0	1	0	1	0	0	0	0	2	2	0	0	5	1	1	9	3
OTU828	0	0	0	0	0	0	0	0	0	1	0	0	0	0	0	1	2	0	0	0	0	0	0	0	0	0	0	0	0	1	0	0	0	2	0	0	0	0	0	0	2	4	0	6	14	3	2	1	0
OTU829	4	7	2	0	1	0	0	0	0	1	1	2	2	0	0	2	1	0	0	0	0	1	0	1	0	2	2	0	0	0	0	0	4	0	1	0	0	0	0	0	2	4	0	2	2	2	0	0	2
OTU830	7	0	2	0	0	1	6	1	0	0	0	3	1	0	0	2	2	1	4	0	0	1	0	4	1	0	1	3	7	5	0	0	2	4	2	3	6	3	4	1	0	0	0	0	0	0	0	0	1
OTU831	0	0	0	0	0	0	0	0	0	0	0	0	2	0	0	2	0	0	1	0	0	1	0	1	0	0	0	0	0	0	0	0	0	0	1	0	0	1	0	0	1	0	1	4	3	7	0	0	0
OTU832	0	0	0	0	0	0	0	0	0	0	0	0	0	0	0	0	0	0	0	0	0	0	0	0	0	0	0	0	0	0	0	0	0	0	0	0	0	0	0	0	0	0	0	0	0	0	0	0	0
OTU833	0	0	0	0	0	0	0	0	0	0	0	0	1	0	0	0	0	0	0	0	0	0	0	0	0	0	0	0	1	0	0	0	0	0	0	0	0	0	0	0	0	0	0	0	0	1	6	1	1
OTU834	1	15	0	3	0	9	0	0	2	0	0	1	1	1	0	0	0	0	0	0	0	1	0	1	0	0	5	0	0	0	0	1	0	0	0	0	3	0	0	0	0	0	0	0	0	0	1	0	1
OTU835	0	0	0	1	0	0	0	0	0	0	0	0	0	0	0	0	1	0	0	0	0	1	0	0	0	0	1	0	0	0	0	0	4	0	0	4	0	0	0	1	5	1	1	0	1	0	2	2	1
OTU836	0	0	0	0	0	0	0	2	0	2	0	0	0	0	1	0	0	0	0	2	1	0	0	0	2	2	0	0	0	2	0	0	0	0	0	1	0	2	0	0	0	0	2	10	1	1	0	3	0
OTU837	0	0	0	0	0	1	0	2	0	0	0	0	1	0	0	1	0	0	0	2	0	0	0	0	1	0	0	0	0	0	0	0	0	0	0	0	0	0	0	0	3	0	4	1	1	0	2	1	0
OTU838	2	0	0	2	1	2	1	1	0	1	1	1	0	0	0	5	1	2	5	0	1	3	3	3	1	0	0	0	0	0	1	8	0	0	1	1	2	0	1	0	2	0	0	1	0	0	2	3	0
OTU839	0	0	0	0	2	0	0	0	0	0	0	0	0	0	0	1	0	0	2	0	0	1	1	0	1	0	0	0	0	0	0	0	4	0	0	0	0	0	1	0	2	0	1	2	29	4	0	4	0
OTU840	1	0	0	0	0	0	0	0	0	1	0	0	2	0	0	0	0	0	0	0	0	0	0	0	0	0	0	0	0	0	1	0	0	0	0	0	0	0	1	0	2	0	9	4	5	2	2	0	0
OTU841	0	2	0	0	0	0	0	0	0	0	0	0	0	0	0	0	0	0	1	0	0	0	0	0	0	0	0	1	0	1	0	0	1	0	0	0	0	0	0	0	1	0	0	4	9	1	3	3	1
OTU842	0	2	0	3	4	0	0	0	1	2	3	1	1	1	0	0	0	0	0	0	0	3	0	9	2	0	2	2	0	0	2	1	0	0	0	1	1	0	0	0	1	2	0	1	6	0	0	3	0
OTU843	0	0	0	1	0	4	4	0	3	11	9	3	1	3	0	1	1	0	1	1	0	1	0	0	0	0	0	1	0	0	0	0	1	2	0	3	0	2	1	1	0	0	1	0	0	3	0	2	0
OTU844	0	2	0	0	0	1	0	0	25	1	10	0	0	1	0	0	1	0	0	0	0	1	0	0	0	0	0	1	0	0	0	0	0	5	0	0	2	0	1	0	0	1	0	0	0	0	0	2	0
OTU845	0	3	2	38	3	0	0	0	0	0	0	0	0	0	0	0	0	3	0	0	2	0	15	0	7	0	5	1	0	0	0	0	1	0	0	0	0	0	0	3	1	0	0	0	0	0	0	0	0
OTU846	0	1	3	3	6	0	0	11	0	0	0	0	0	1	0	1	3	0	3	1	1	0	0	3	0	0	2	2	1	0	6	0	0	1	2	0	2	4	0	0	0	0	0	0	0	0	1	2	0
OTU847	0	0	0	0	1	0	0	0	0	0	1	0	1	0	0	0	0	0	0	0	0	1	1	0	0	0	0	0	0	0	0	0	0	0	0	0	0	0	1	0	8	2	0	0	7	1	0	0	7
OTU848	0	1	0	2	0	1	0	2	0	1	1	6	0	0	0	0	2	0	2	0	3	1	0	4	4	0	1	0	0	0	1	0	0	1	1	0	0	2	0	1	0	0	0	2	0	0	0	2	0
OTU849	2	0	1	0	2	0	0	0	2	1	1	0	7	0	0	2	6	0	3	0	0	3	4	4	3	3	1	1	0	0	0	0	0	0	0	0	0	4	1	0	1	0	0	0	0	1	0	1	2
OTU850	0	0	0	0	0	1	1	0	0	0	0	0	0	0	0	0	0	0	0	0	0	0	0	0	0	0	0	0	0	0	0	0	0	0	0	0	0	0	0	0	0	0	2	14	14	7	2	7	3
OTU851	0	1	0	0	0	0	0	0	0	0	0	0	0	0	0	0	0	0	0	0	0	0	0	0	0	1	3	0	0	0	0	0	1	0	0	0	0	0	1	1	2	1	1	0	1	5	5	2	3
OTU852	0	0	0	3	2	0	0	0	1	0	1	0	0	0	0	0	0	0	0	0	0	2	0	0	0	2	0	0	0	0	0	0	0	0	0	0	0	0	1	0	0	0	1	2	4	3	5	7	1
OTU853	0	0	0	0	1	0	0	0	0	0	0	0	0	0	0	0	0	0	0	0	0	0	0	0	0	0	0	0	0	0	0	0	0	0	0	0	0	0	0	0	0	0	0	0	0	0	0	0	0
OTU854	1	1	0	0	0	0	3	2	2	1	6	2	1	42	0	0	1	0	0	1	0	5	0	0	0	0	0	1	1	0	1	0	1	0	0	0	1	0	1	0	0	0	0	0	0	0	0	0	0
OTU855	2	0	0	0	0	0	0	0	0	0	0	0	0	0	0	0	0	0	0	0	0	0	0	0	0	0	0	0	0	0	0	0	0	0	0	0	0	0	0	0	0	2	0	4	0	0	0	0	13
OTU856	0	0	0	0	0	0	0	0	0	0	0	0	0	0	0	1	0	1	0	2	1	1	0	0	0	0	0	0	1	0	0	0	0	0	0	0	0	0	0	0	1	0	1	2	0	3	6	0	4
OTU857	0	0	0	0	0	0	0	0	0	1	0	0	0	0	0	0	0	0	0	0	0	0	0	0	0	0	0	0	1	0	0	1	0	0	0	2	0	0	0	0	2	0	3	0	1	0	0	0	2
OTU858	0	0	0	0	1	0	0	0	0	0	0	0	0	0	0	0	0	0	0	0	0	0	0	0	0	0	0	0	0	0	1	0	0	0	0	0	0	0	0	0	0	1	10	0	1	2	0	4	0
OTU859	0	0	0	0	0	1	3	0	3	7	5	9	3	3	0	0	0	0	0	2	1	0	0	0	0	0	0	0	0	2	1	0	1	1	0	2	0	0	2	0	0	0	0	0	1	1	0	7	0
OTU860	2	4	3	8	0	1	0	0	3	0	0	0	0	0	0	11	1	2	0	1	9	0	11	0	5	0	0	0	0	0	1	2	0	0	0	0	0	0	0	7	0	1	0	3	0	0	2	0	0
OTU861	0	1	0	0	0	0	0	0	0	0	0	0	0	0	0	0	0	0	0	0	0	0	1	0	1	0	0	0	0	0	0	0	0	0	1	6	0	0	0	0	1	0	2	4	0	1	0	0	1
OTU862	0	0	0	2	0	0	0	0	0	1	0	0	0	0	0	0	0	0	0	0	0	0	0	0	0	0	4	0	1	0	0	0	0	0	0	0	0	0	0	0	2	0	4	4	4	3	13	3	5
OTU863	0	0	0	0	0	0	0	0	0	0	0	0	0	0	0	2	0	0	0	0	0	4	1	6	2	0	0	1	1	0	0	0	0	0	0	0	0	0	0	0	0	0	0	0	0	0	0	0	0
OTU864	0	1	0	0	0	1	0	0	0	0	2	0	0	0	0	0	0	0	0	1	0	0	0	0	1	0	0	0	0	0	0	0	0	0	0	0	0	0	1	0	0	3	0	1	3	7	0	1	6
OTU865	3	0	0	1	1	0	0	1	0	0	0	2	0	0	0	0	1	0	0	2	1	0	0	0	0	0	0	0	0	0	1	1	0	0	0	0	0	0	0	1	2	1	1	1	0	5	0	0	0
OTU866	0	0	0	0	0	3	0	0	0	0	0	0	0	0	0	0	0	0	0	0	0	0	0	0	0	2	0	1	0	1	0	0	2	0	1	0	1	0	1	0	0	0	0	0	0	0	0	0	0
OTU867	0	5	0	0	4	0	0	0	0	1	0	0	0	0	0	0	1	0	2	0	0	5	4	5	4	1	1	2	0	2	0	0	0	0	1	2	0	0	1	1	2	1	0	0	1	0	0	2	0
OTU868	2	1	0	2	1	0	0	0	0	0	0	2	0	0	0	5	2	0	3	0	0	5	2	6	3	3	0	1	0	0	1	2	0	0	0	1	3	0	0	0	0	1	2	0	0	1	0	4	2
OTU869	0	0	0	1	0	5	2	1	8	0	0	1	0	1	0	2	0	1	0	0	0	0	3	4	3	4	0	1	1	1	0	3	0	0	3	0	2	0	2	1	0	0	2	2	0	0	1	3	6
OTU870	0	0	0	0	0	0	0	0	0	0	0	0	0	0	0	0	0	0	1	0	0	0	0	0	0	2	0	2	1	0	0	0	0	0	0	0	0	0	1	0	2	0	0	5	0	6	4	0	2
OTU871	0	0	0	0	0	0	0	0	0	0	0	0	0	0	0	0	1	0	0	0	0	0	0	0	0	5	0	0	0	0	0	0	0	0	0	0	0	0	0	0	2	2	3	4	1	3	2	3	0
OTU872	0	0	1	1	0	0	0	0	0	0	0	0	0	0	0	0	0	0	0	0	0	0	0	0	0	0	0	0	0	1	0	2	0	0	0	0	0	0	1	0	0	4	5	1	5	6	0	5	0
OTU873	0	0	0	1	0	0	0	2	0	0	0	0	0	0	0	0	0	0	0	0	0	0	2	0	0	10	0	0	0	0	0	0	0	0	0	6	0	0	1	0	0	0	1	1	0	0	0	6	0
OTU874	0	0	0	0	0	8	0	1	2	1	1	0	0	0	0	0	0	0	0	0	0	2	0	0	3	2	0	0	0	0	0	0	0	0	0	4	0	0	0	0	2	0	0	0	0	0	0	1	3
OTU875	0	0	0	0	0	0	0	0	0	0	0	3	0	0	0	0	0	0	1	0	0	0	0	0	0	0	0	0	0	0	0	0	2	0	0	0	0	0	1	0	0	0	0	2	0	9	1	19	2
OTU876	0	0	0	0	0	0	0	2	0	3	0	0	0	0	0	1	0	1	0	0	2	2	2	4	0	0	0	0	1	1	0	0	0	0	0	0	0	5	15	0	1	0	0	0	0	15	0	0	0
OTU877	0	0	0	1	0	0	0	1	0	0	0	0	0	0	0	0	0	0	0	0	0	0	3	0	0	2	0	0	0	0	0	0	0	0	1	1	0	0	0	0	2	0	2	0	0	2	0	1	6
OTU878	0	0	1	0	0	0	0	1	0	0	0	0	0	0	0	3	2	0	0	0	1	5	1	6	2	0	0	0	1	0	0	0	0	0	0	0	0	3	1	6	0	0	0	0	0	9	13	0	2
OTU879	1	0	0	1	0	0	2	0	0	0	0	0	0	0	0	2	0	0	0	0	0	0	0	0	0	0	0	0	0	1	0	0	0	1	0	0	0	0	0	0	2	7	4	1	0	6	0	1	3
OTU880	0	0	1	0	0	1	7	1	2	28	7	4	0	3	0	0	0	0	0	0	0	3	0	0	3	0	0	0	1	0	2	1	0	0	0	0	0	1	0	0	0	0	0	0	0	1	0	0	0
OTU881	0	0	0	0	1	0	0	0	0	0	0	0	0	0	0	0	0	0	0	0	0	0	0	0	1	0	0	0	0	0	0	1	0	3	0	1	0	0	0	0	1	4	0	5	2	2	6	3	2
OTU882	0	0	0	0	0	0	0	0	0	0	0	0	0	0	0	0	0	0	0	0	0	0	0	0	0	0	2	0	0	0	0	0	0	1	0	0	0	0	2	1	0	0	0	0	0	12	5	17	1
OTU883	0	0	0	0	0	0	0	0	0	0	0	0	0	0	0	0	0	0	0	0	0	0	0	0	0	0	0	0	0	1	0	0	0	2	0	0	1	0	0	0	0	0	0	0	0	0	0	0	0
OTU884	0	0	0	0	0	0	0	0	0	0	0	0	0	0	0	0	0	0	0	0	0	0	0	0	0	0	1	0	0	0	0	0	0	0	0	1	0	0	0	1	2	0	7	0	16	5	2	0	3
OTU885	0	0	0	0	0	0	0	0	0	0	0	0	0	0	0	0	1	0	0	0	0	0	0	0	0	0	0	0	0	0	0	0	1	0	0	0	0	1	0	0	0	1	2	2	3	2	0	0	0
OTU886	0	0	0	0	0	0	0	0	0	1	0	0	1	0	0	0	0	0	2	1	0	0	0	0	0	0	0	0	0	0	0	0	0	0	0	0	0	0	0	2	0	0	1	2	0	5	9	4	28
OTU887	1	0	0	0	0	0	0	1	0	2	2	1	0	0	0	0	0	0	1	3	0	0	0	0	0	0	0	0	0	0	0	0	0	0	0	0	0	0	0	0	0	0	2	0	0	5	1	3	0
OTU888	0	1	1	0	0	0	0	0	0	0	0	0	0	0	0	0	0	0	0	1	0	2	0	0	0	0	0	0	0	0	0	0	0	0	1	0	0	0	0	0	0	5	3	0	4	7	1	1	8
OTU889	0	0	1	0	0	0	0	2	0	0	2	1	0	0	0	0	0	0	0	1	0	0	0	0	1	0	0	0	0	0	0	0	0	0	0	0	0	0	0	0	3	3	5	1	3	2	0	2	0
OTU890	0	0	0	0	0	0	0	0	0	0	1	0	1	0	0	0	0	1	1	0	0	0	0	0	0	0	2	0	2	0	0	0	0	0	0	0	0	0	0	0	2	5	0	2	0	0	0	1	1
OTU891	0	0	1	0	0	0	0	0	0	0	0	0	0	0	0	0	2	0	0	0	0	0	0	0	0	0	0	0	0	0	0	0	0	1	0	0	0	1	0	0	8	1	9	3	0	1	0	2	0
OTU892	0	0	0	0	0	0	0	0	0	0	0	0	0	0	0	0	0	0	0	0	0	0	0	0	0	0	0	0	0	0	0	0	0	0	0	0	0	0	0	0	0	0	0	0	0	0	0	0	0
OTU893	0	0	0	0	0	0	0	0	0	0	0	0	0	0	0	0	0	0	0	1	0	0	2	0	0	2	0	1	0	0	0	0	0	2	0	1	0	0	0	0	1	1	0	3	2	7	1	0	0
OTU894	3	0	0	0	2	0	0	0	0	0	0	1	0	0	0	0	1	0	0	1	0	0	0	0	0	0	0	0	0	0	0	0	0	1	0	1	1	0	0	0	3	1	2	0	4	0	1	2	0
OTU895	0	0	2	0	0	0	0	0	0	0	3	0	0	1	28	0	0	1	2	12	0	0	0	0	0	0	9	1	0	1	7	0	0	0	0	0	0	3	1	0	0	0	0	0	1	0	0	0	0
OTU896	0	0	0	0	0	0	0	0	0	1	0	1	0	0	0	0	0	0	0	0	0	0	0	0	0	0	0	0	0	0	0	0	0	0	0	0	2	0	0	0	1	0	0	0	0	6	2	10	2
OTU897	0	0	1	1	0	0	2	4	1	0	2	2	0	0	0	0	0	0	1	0	1	1	0	8	1	0	0	0	1	0	0	3	0	0	1	2	0	0	2	0	2	4	0	4	0	2	0	2	4
OTU898	0	0	2	0	0	0	0	0	1	0	0	0	0	0	0	3	1	0	0	1	0	2	0	0	0	0	3	0	0	0	0	0	0	0	0	4	0	0	0	0	1	1	0	0	0	1	0	0	2
OTU899	1	0	0	2	1	3	1	0	0	1	0	3	0	1	0	0	1	1	0	0	1	4	0	5	0	0	3	1	1	0	0	0	0	0	0	0	0	0	2	0	2	0	0	0	1	0	0	1	2
OTU900	0	1	0	0	0	3	0	0	10	1	3	0	0	0	0	0	0	0	0	0	0	0	0	0	0	0	0	0	0	0	0	0	0	1	0	0	3	2	1	1	0	0	0	0	0	0	0	0	1
OTU901	0	0	0	0	0	0	0	0	2	0	1	0	0	0	27	2	1	0	0	4	0	0	0	0	0	2	0	1	1	0	16	0	1	0	0	1	1	0	0	0	0	0	0	0	0	0	0	0	0
OTU902	0	1	1	0	0	0	0	0	0	0	1	2	0	0	10	2	3	2	0	10	1	0	0	0	0	2	2	4	1	9	8	2	0	0	0	0	3	0	0	0	0	0	0	0	0	0	0	0	0
OTU903	1	2	1	0	0	2	0	0	3	0	0	3	0	0	0	0	1	0	0	0	4	1	0	4	4	2	0	1	0	0	1	0	0	2	1	2	4	0	0	1	2	0	0	1	0	0	1	1	0
OTU904	0	0	0	0	0	0	0	0	1	0	0	0	1	0	0	0	0	0	0	0	0	0	0	0	0	0	0	0	0	0	2	0	0	0	0	1	1	0	0	0	0	3	0	0	0	7	2	0	11
OTU905	0	2	1	0	8	0	0	1	0	0	1	0	0	1	0	4	1	11	0	1	10	1	6	0	2	0	0	3	1	1	0	3	2	0	0	0	0	2	1	5	0	0	3	0	0	1	0	2	0
OTU906	0	0	0	0	1	0	0	0	0	0	0	0	0	0	0	0	0	0	0	0	0	0	0	0	0	0	0	0	0	0	0	0	0	0	0	0	0	0	0	1	0	2	1	8	18	4	8	1	0
OTU907	0	0	0	0	0	0	0	0	0	0	2	0	3	0	0	0	0	1	0	0	0	0	0	0	0	2	0	1	0	0	0	0	2	0	0	0	0	0	0	0	3	1	1	3	8	3	2	2	1
OTU908	0	2	0	3	0	0	0	0	1	2	1	0	0	0	0	5	0	0	0	2	0	2	1	5	3	2	2	0	0	0	0	4	0	0	0	0	2	0	0	0	0	2	2	0	1	0	0	2	1
OTU909	0	0	0	3	0	0	0	0	0	2	1	0	0	0	0	0	1	0	0	0	0	0	0	0	0	0	0	0	0	0	0	0	0	0	0	0	0	0	0	0	0	5	0	0	6	3	21	3	4
OTU910	0	0	0	0	0	0	0	1	0	0	0	0	0	0	0	0	1	0	0	0	0	0	0	4	0	0	0	0	0	0	0	0	0	6	0	0	2	1	0	0	1	3	0	0	1	0	0	4	0
OTU911	0	1	0	0	0	0	0	3	0	0	0	2	2	0	0	0	1	0	0	0	1	0	0	0	0	0	1	1	0	0	0	0	0	0	0	0	0	0	0	0	3	2	0	0	0	2	2	0	3
OTU912	0	0	0	0	0	0	0	0	1	0	0	3	0	0	0	0	1	0	0	0	0	0	0	1	0	0	0	0	0	0	0	0	0	0	0	0	0	0	0	0	0	0	0	0	0	3	0	2	0
OTU913	2	2	0	0	0	0	0	0	0	0	0	0	0	0	0	0	0	0	0	0	0	0	0	0	2	0	7	2	0	2	0	0	0	0	0	0	2	0	0	0	0	0	0	0	0	0	0	0	0
OTU914	1	0	1	0	4	3	1	3	1	0	7	1	3	3	0	1	4	0	1	4	0	7	0	0	0	1	0	1	0	1	1	0	0	0	0	0	2	12	4	0	1	0	0	0	0	0	0	0	0
OTU915	0	0	1	0	0	0	0	0	0	0	0	0	0	0	0	0	0	0	0	0	0	0	0	0	0	0	0	0	0	0	0	0	0	0	0	0	0	0	0	0	3	8	5	3	1	6	0	5	0
OTU916	0	0	0	0	0	0	0	0	0	0	0	0	0	0	0	0	0	0	0	0	0	0	0	0	0	0	0	0	0	0	0	0	0	0	0	0	0	0	0	0	0	0	0	0	0	4	5	1	11
OTU917	0	2	1	0	2	0	4	2	1	2	9	0	0	0	0	6	2	1	4	4	0	7	3	0	3	0	1	0	4	0	0	0	2	0	0	0	0	4	0	0	0	0	1	0	0	0	1	0	1
OTU918	0	0	0	0	0	0	0	0	0	0	1	1	1	0	0	0	0	0	0	0	0	0	0	0	0	0	0	0	0	0	0	0	0	0	0	0	1	0	0	0	0	1	0	2	0	0	0	0	1
OTU919	0	0	0	0	0	0	0	0	0	0	0	2	0	0	0	0	0	0	0	0	0	0	0	0	0	0	1	1	0	0	0	0	0	0	0	0	0	0	0	0	1	1	3	4	9	0	4	0	13
OTU920	2	2	2	2	0	1	2	0	0	1	6	0	12	1	0	0	0	1	3	0	0	2	1	5	3	3	2	2	2	2	0	0	1	1	4	2	0	0	6	0	0	0	0	0	0	2	0	0	0
OTU921	0	0	0	0	0	0	0	0	0	0	0	0	0	0	0	0	0	0	0	0	0	0	0	0	0	1	0	0	0	1	0	0	0	0	1	0	0	0	0	1	1	0	0	1	0	4	0	0	2
OTU922	5	1	3	8	1	2	0	1	0	7	1	0	0	0	1	3	0	9	0	2	6	0	6	0	6	0	0	0	4	0	1	2	0	0	0	0	0	1	0	7	0	0	0	0	0	0	0	0	0
OTU923	0	0	1	0	0	0	0	0	0	1	0	7	0	0	0	1	0	2	1	1	0	3	0	1	3	5	0	0	0	1	0	0	1	1	0	0	1	0	5	2	0	0	3	0	0	6	2	2	1
OTU924	0	0	0	0	0	0	0	0	0	0	0	0	0	0	0	0	0	0	0	0	0	0	0	0	0	14	0	1	1	0	0	0	0	0	0	3	0	0	1	1	0	0	0	0	0	1	1	0	1
OTU925	2	1	2	6	1	0	4	0	1	0	0	0	0	0	0	2	3	0	0	0	0	0	1	0	1	0	0	0	1	0	0	0	1	2	0	2	1	3	2	0	0	1	1	0	3	4	2	2	0
OTU926	0	0	0	0	0	0	0	0	0	0	1	0	0	0	0	0	0	0	2	0	0	0	0	0	0	0	0	0	0	0	0	0	0	0	0	0	0	0	0	0	0	4	0	4	0	0	0	0	3
OTU927	1	0	0	0	0	0	0	0	0	0	0	7	2	0	0	1	0	0	2	0	0	0	0	0	0	0	0	0	0	0	0	0	0	0	0	0	0	0	0	0	0	0	0	8	0	0	0	0	0
OTU928	0	0	0	0	1	0	0	0	0	1	1	0	2	0	0	0	0	0	0	0	0	2	0	0	0	3	0	0	0	0	0	0	1	3	0	0	0	0	0	0	8	5	0	3	1	0	0	1	2
OTU929	0	0	6	0	0	0	0	0	0	0	4	0	0	0	22	5	1	2	6	8	1	0	0	0	1	0	0	1	0	3	5	4	0	0	0	0	0	0	0	0	0	0	0	0	1	0	0	0	2
OTU930	0	0	0	0	0	2	1	0	0	0	0	0	0	0	0	0	0	0	0	0	0	0	0	0	0	0	0	0	0	0	0	0	0	0	0	0	0	0	0	0	3	6	4	4	5	0	1	2	0
OTU931	0	0	0	4	0	0	0	0	0	0	0	0	0	0	0	0	0	1	3	0	0	0	0	0	0	3	0	0	0	0	0	0	0	0	0	0	0	0	0	0	2	2	0	0	0	0	0	0	2
OTU932	0	0	1	0	0	0	0	0	0	0	0	0	0	0	0	0	0	0	0	0	0	2	0	0	1	0	0	0	0	0	0	0	0	1	0	0	1	2	0	0	4	10	0	2	1	5	2	1	0
OTU933	0	1	0	0	0	0	0	0	0	0	0	1	2	0	0	0	0	1	0	0	1	0	0	0	0	2	2	0	0	0	0	0	0	0	0	0	0	0	0	0	2	4	3	5	2	2	0	0	0
OTU934	1	0	0	0	0	2	0	2	0	0	0	0	1	0	0	2	0	0	1	0	0	0	0	0	0	0	0	0	0	0	0	0	0	0	0	0	0	0	0	0	0	0	5	0	10	15	0	0	0
OTU935	0	2	0	4	0	2	5	0	0	1	3	0	0	1	0	0	0	0	0	2	1	3	1	0	0	0	2	4	0	1	0	0	1	0	0	0	0	1	4	2	2	0	0	0	2	2	0	0	0
OTU936	0	0	0	0	0	0	0	0	0	0	0	0	0	0	20	4	1	0	2	17	1	0	0	0	0	2	4	4	0	4	7	1	0	0	0	5	1	0	0	1	0	0	0	0	0	0	0	0	0
OTU937	0	1	1	4	2	0	4	2	0	2	0	0	0	1	0	1	5	3	0	0	1	1	0	5	2	3	0	5	1	3	3	0	1	5	0	1	0	0	0	0	1	0	0	0	0	0	0	0	0
OTU938	0	0	0	0	0	2	0	0	0	0	0	2	0	0	0	0	0	0	0	0	0	0	0	0	0	0	0	0	0	0	0	0	0	0	0	0	0	0	0	0	0	10	1	0	5	0	2	0	0
OTU939	2	4	3	0	2	1	2	1	0	3	2	1	0	0	0	0	6	1	0	0	0	0	0	1	0	0	0	1	0	0	1	0	0	2	0	2	4	1	1	0	0	0	2	0	0	0	1	2	4
OTU940	0	0	0	0	0	0	2	0	0	0	0	4	0	0	0	0	0	1	0	0	0	0	0	0	1	0	0	0	0	0	0	0	0	1	0	0	0	0	0	0	0	0	2	9	0	0	2	0	0
OTU941	2	1	0	11	0	0	0	0	0	2	0	4	0	0	0	0	0	7	0	1	3	1	1	3	2	0	0	2	9	2	0	3	0	0	6	0	0	1	0	0	0	0	0	0	0	1	0	1	0
OTU942	0	0	0	0	3	0	0	0	0	0	0	0	0	0	0	0	1	0	0	1	0	0	0	1	1	0	0	0	0	0	0	0	0	0	0	0	0	0	0	0	5	0	1	0	4	2	4	0	0
OTU943	0	0	0	0	2	0	0	0	0	0	0	0	0	0	0	0	0	0	0	0	0	0	0	0	0	0	0	0	0	0	0	0	0	0	0	0	0	0	0	0	0	4	1	1	20	6	1	0	0
OTU944	0	0	0	0	0	0	0	0	0	0	1	0	0	0	0	0	0	0	0	0	0	0	0	0	0	0	0	0	0	0	1	0	0	0	0	0	0	0	0	0	1	0	1	2	3	2	6	2	3
OTU945	1	1	0	0	0	1	0	0	0	1	0	0	0	0	0	0	0	0	0	0	0	0	0	0	0	0	0	0	0	0	0	0	0	0	0	0	0	0	0	0	0	0	0	0	0	5	1	25	1
OTU946	0	0	0	0	2	0	2	0	6	24	4	2	4	3	0	0	0	0	0	0	0	2	0	0	0	0	0	0	0	0	3	0	0	0	0	3	0	1	2	0	1	0	1	0	4	2	0	0	3
OTU947	0	0	0	0	2	0	0	0	0	0	0	0	0	0	0	0	0	0	0	0	0	0	0	2	0	4	0	0	0	0	0	0	0	0	0	0	0	0	0	0	2	2	0	2	0	0	0	5	3
OTU948	0	1	0	0	0	0	0	0	0	0	0	0	0	0	0	0	0	0	0	0	1	0	0	1	1	0	0	0	0	0	0	0	0	0	0	2	0	0	0	0	0	0	1	2	3	0	3	0	0
OTU949	1	0	0	1	2	3	2	0	0	1	2	2	0	0	0	4	1	0	0	0	0	0	0	0	1	0	1	1	0	1	1	0	0	0	0	1	1	0	2	0	2	0	6	1	0	0	1	0	1
OTU950	0	0	0	0	0	0	0	0	1	0	1	0	0	2	13	1	1	2	0	14	0	0	0	2	0	3	7	0	0	0	9	0	1	0	0	2	8	0	3	0	0	0	0	0	0	0	0	0	0
OTU951	1	0	1	0	0	0	0	0	0	0	1	0	7	0	19	2	0	1	3	9	0	0	0	0	0	0	10	1	1	6	1	0	1	0	0	3	0	0	0	0	0	0	0	1	0	0	0	0	0
OTU952	0	3	0	0	0	0	0	0	0	0	0	0	0	0	0	1	0	0	0	0	0	0	0	0	0	0	0	0	0	0	0	0	0	3	0	0	0	0	0	0	0	3	1	3	1	0	0	1	2
OTU953	1	0	0	0	0	0	0	0	0	0	0	0	0	0	0	0	0	0	0	0	0	0	0	0	0	0	0	0	0	0	0	0	0	0	0	0	1	0	0	0	0	0	39	0	1	0	0	0	0
OTU954	0	0	0	0	0	0	0	0	0	0	1	0	0	0	0	0	2	0	2	0	0	0	0	0	0	0	0	0	0	0	0	0	0	0	0	0	0	0	0	0	0	0	1	2	4	9	0	2	2
OTU955	0	0	0	0	0	0	0	0	0	0	0	0	0	0	0	1	0	0	0	0	0	0	0	0	2	0	0	0	0	0	1	0	0	0	0	0	0	0	0	0	2	2	0	5	5	0	2	2	0
OTU956	0	1	0	0	0	0	0	0	0	0	0	0	1	0	0	0	0	0	0	0	0	1	0	0	0	0	0	0	0	0	0	0	4	0	0	0	0	0	0	0	0	15	0	2	0	0	0	0	0
OTU957	0	0	0	0	0	0	0	0	0	0	0	4	0	0	0	0	0	0	0	0	0	0	0	0	0	0	3	0	0	0	0	0	0	0	0	0	0	0	0	0	8	6	1	2	6	2	1	0	0
OTU958	0	0	1	0	1	0	2	15	1	0	0	0	0	0	0	0	3	0	4	2	1	2	0	0	0	0	0	0	0	0	0	0	15	0	0	0	3	2	0	1	1	0	0	1	0	1	0	0	0
OTU959	0	1	1	9	2	0	0	0	0	3	0	0	2	0	0	0	0	5	0	0	3	0	2	2	0	0	0	1	8	7	0	4	0	0	7	0	0	1	1	0	3	0	0	1	0	0	0	0	0
OTU960	0	0	0	0	0	0	0	0	0	0	0	0	0	0	0	0	0	0	0	0	0	0	0	0	0	0	0	0	0	0	0	0	0	0	0	0	0	1	1	1	0	0	1	3	0	1	8	0	1
OTU961	0	0	0	0	0	1	0	0	0	0	0	0	0	0	0	0	0	0	1	0	0	0	0	0	0	0	0	0	0	0	0	0	0	0	0	0	0	0	1	0	1	9	1	8	8	3	1	2	0
OTU962	28	1	7	0	1	0	0	0	0	3	3	0	0	3	0	2	0	0	0	1	0	1	2	0	4	4	0	0	0	0	1	0	0	0	0	0	0	0	1	1	0	0	0	0	0	0	0	0	0
OTU963	0	0	0	0	0	2	0	0	0	0	0	0	0	0	0	1	0	0	0	0	1	0	0	0	0	0	1	1	1	0	0	0	0	2	0	0	0	0	0	0	0	3	2	0	0	1	2	0	0
OTU964	2	1	2	0	1	0	0	0	4	0	0	0	0	0	0	1	0	0	0	0	2	1	4	4	2	0	0	3	0	0	2	2	0	0	0	2	3	2	1	0	1	0	2	0	0	0	0	0	6
OTU965	0	0	0	0	1	0	0	0	0	0	0	1	1	0	0	2	0	0	1	0	0	0	0	0	0	0	2	1	0	1	1	1	0	0	0	0	0	0	0	1	0	0	8	1	1	0	0	0	3
OTU966	0	1	0	0	1	0	0	0	1	0	2	0	2	0	0	0	0	0	0	0	0	0	0	0	0	0	0	0	0	0	0	0	0	0	0	1	0	0	0	0	5	2	0	0	2	0	5	2	1
OTU967	4	1	0	5	2	0	2	1	0	2	5	0	0	0	0	4	0	2	4	1	1	0	0	0	3	0	2	0	3	0	0	0	4	0	0	0	0	0	0	1	1	3	0	0	0	0	0	4	0
OTU968	0	0	0	0	0	0	0	1	0	0	0	2	0	0	0	0	0	0	0	0	0	0	0	0	0	0	0	0	0	0	0	0	0	1	0	0	0	0	0	0	0	0	8	2	0	3	0	0	0
OTU969	0	0	0	0	0	0	0	0	0	0	0	0	2	0	0	0	0	0	0	2	0	0	3	0	0	0	0	0	0	0	0	0	0	0	0	0	0	0	0	0	0	0	0	0	1	0	3	2	0
OTU970	0	1	0	0	0	0	0	0	0	0	0	0	0	0	0	0	1	0	0	0	0	0	0	2	1	0	2	0	0	1	1	0	0	0	0	5	0	1	0	1	2	0	0	0	0	0	0	2	0
OTU971	0	0	0	0	0	0	0	0	0	0	0	1	0	0	0	1	0	1	0	0	0	0	0	0	0	0	0	0	0	0	3	1	0	0	0	1	0	0	0	0	2	0	9	8	1	1	5	0	1
OTU972	1	1	0	0	0	0	0	0	0	1	1	0	2	0	0	0	0	0	0	0	0	0	0	0	2	0	0	0	0	0	0	0	0	0	0	0	0	0	0	0	3	0	0	12	0	0	3	0	0
OTU973	3	0	3	5	4	0	0	2	0	1	1	2	0	0	0	8	0	8	7	0	1	0	4	0	3	0	0	1	2	0	0	3	0	0	0	0	0	1	0	8	0	0	0	0	1	0	0	1	0
OTU974	0	0	0	0	1	1	0	0	0	0	1	0	0	0	0	0	1	0	0	0	0	0	0	0	0	5	3	1	0	0	0	0	0	0	0	2	0	0	0	0	0	0	0	0	13	4	0	6	1
OTU975	1	0	1	0	3	2	3	0	2	1	0	1	2	0	0	0	0	0	0	0	1	2	0	0	0	0	1	0	0	1	1	0	0	2	2	2	2	2	0	2	1	2	0	0	0	0	4	5	5
OTU976	1	1	0	0	0	0	0	0	0	0	0	0	1	1	0	0	0	0	0	0	0	0	0	0	1	0	0	0	0	0	0	0	0	0	0	0	3	0	0	0	0	4	0	1	0	0	0	0	0
OTU977	0	0	0	0	0	0	0	1	0	0	0	0	0	0	0	3	0	0	3	2	0	0	0	0	0	0	0	0	1	0	1	0	0	0	0	1	0	1	0	0	2	3	0	1	0	3	4	4	0
OTU978	0	0	0	0	0	0	0	0	0	0	0	0	0	0	0	4	0	0	0	0	0	0	0	0	0	2	1	0	0	0	0	0	0	0	0	0	0	0	0	0	3	1	8	4	7	3	1	8	0
OTU979	1	1	3	0	0	7	1	1	0	1	0	0	0	0	0	1	1	0	3	0	1	2	0	4	1	1	3	5	2	1	0	0	1	14	2	4	0	0	0	1	0	1	0	0	0	1	0	0	0
OTU980	2	0	1	0	0	0	0	0	0	0	0	0	0	0	0	0	0	0	0	0	0	1	0	0	0	0	0	0	0	0	1	0	0	0	0	0	0	0	0	0	0	1	0	0	0	0	0	0	3
OTU981	0	0	0	0	0	0	0	0	0	0	0	0	0	0	0	0	0	0	0	0	0	0	0	0	0	0	0	0	0	0	0	0	0	0	0	0	0	0	0	0	2	0	7	4	3	1	4	3	1
OTU982	0	0	0	0	0	0	0	0	0	1	10	0	0	0	15	7	0	0	2	6	2	0	0	0	0	1	1	0	0	1	9	1	2	2	0	0	0	0	0	2	0	0	0	0	0	0	4	0	0
OTU983	0	0	0	0	1	0	0	0	1	0	0	1	0	0	0	0	0	0	0	0	0	0	0	0	0	0	0	0	0	0	0	0	0	0	0	2	0	0	0	1	0	1	0	0	2	3	2	1	1
OTU984	0	1	0	0	0	0	0	0	0	0	0	0	0	0	0	1	0	0	0	2	0	0	0	0	1	0	0	2	0	0	0	0	0	2	0	0	0	0	0	0	1	0	1	0	8	2	0	3	0
OTU985	0	0	0	0	0	0	0	2	0	0	0	0	0	0	0	0	0	0	0	0	0	0	0	1	1	0	0	0	0	0	0	0	0	0	0	0	0	0	0	0	1	8	2	15	5	0	1	2	0
OTU986	2	1	0	0	0	0	0	0	0	0	0	0	0	0	0	0	1	0	0	1	0	0	0	0	0	0	0	0	0	0	0	0	0	0	0	4	0	1	0	1	1	2	0	0	2	4	1	1	8
OTU987	0	0	0	1	0	0	0	0	1	0	0	0	0	0	0	0	0	0	0	0	0	0	1	0	0	0	0	0	0	0	0	0	0	1	0	4	0	0	1	0	2	4	1	1	0	0	3	3	0
OTU988	0	0	0	0	0	0	0	0	0	0	1	0	0	0	0	0	0	0	0	0	1	0	0	0	0	0	0	2	0	0	0	0	0	0	0	0	0	0	0	0	2	0	2	0	0	3	2	4	3
OTU989	0	4	0	26	2	0	0	0	0	0	0	1	0	0	0	1	1	5	0	0	5	1	6	0	0	0	0	0	5	0	0	0	0	0	2	0	0	0	0	0	0	0	0	0	0	1	0	2	0
OTU990	0	0	0	0	0	0	0	0	0	0	0	2	0	0	0	0	0	0	0	0	0	0	0	0	0	0	0	0	0	0	0	0	3	0	0	0	0	0	0	0	0	0	0	0	0	0	0	0	0
OTU991	0	0	0	0	0	0	0	0	0	0	0	0	0	0	1	0	0	0	0	0	0	0	0	0	0	0	0	0	0	0	0	0	0	0	0	0	0	0	0	0	0	0	0	0	0	0	0	0	0
OTU992	0	0	0	0	0	0	0	0	0	0	0	0	0	0	0	0	0	0	0	0	0	0	0	0	0	0	0	0	0	0	0	0	0	0	0	0	0	2	0	0	0	0	0	0	0	0	0	0	0
OTU993	1	0	0	0	0	0	1	0	0	0	0	2	0	0	0	0	0	0	0	1	0	1	0	0	1	0	0	0	0	0	0	0	0	0	0	0	0	0	0	0	0	1	0	0	0	0	5	2	0
OTU994	1	1	0	3	1	0	1	2	4	0	0	3	4	1	0	0	3	2	2	0	0	0	2	2	1	0	0	1	0	0	0	3	0	0	0	1	4	1	0	1	0	4	0	0	2	3	0	0	1
OTU995	0	0	0	0	0	0	0	0	0	0	0	0	0	0	0	0	0	0	0	0	0	0	0	0	0	0	0	0	0	0	0	0	0	0	0	0	0	0	0	0	0	0	0	0	0	0	0	0	0
OTU996	0	1	2	1	0	0	0	1	3	2	0	0	0	0	0	0	0	1	0	0	2	3	4	8	2	0	1	1	0	0	1	0	0	0	0	0	0	1	0	1	0	1	0	0	0	0	1	0	2
OTU997	2	0	0	0	0	0	0	1	0	0	0	1	0	0	0	0	0	0	0	0	0	0	0	0	0	0	0	0	0	0	1	0	2	0	0	1	0	0	1	0	1	0	4	4	0	0	0	4	3
OTU998	1	0	0	0	0	0	0	0	0	0	1	0	0	0	0	0	0	0	0	0	0	0	0	0	0	0	0	0	0	0	0	0	0	1	0	0	0	0	0	0	0	1	0	10	16	0	8	2	0
OTU999	0	0	0	0	1	0	0	0	0	4	4	3	0	4	0	0	0	0	1	0	0	0	0	0	0	0	0	0	0	1	0	0	0	0	0	5	0	0	0	2	0	0	0	0	0	4	0	2	0
OTU1000	1	2	0	22	0	1	0	0	0	0	0	1	0	0	3	0	0	3	0	0	1	1	14	3	11	0	1	0	0	0	0	1	0	0	0	0	0	0	0	2	0	0	0	0	0	0	0	0	0
OTU1001	0	0	0	0	0	0	0	0	0	0	0	1	0	0	0	0	0	0	0	1	0	0	0	0	0	0	0	0	0	0	0	0	0	0	0	0	0	0	0	0	2	4	0	0	1	4	4	4	4
OTU1002	0	0	0	0	0	0	0	1	0	0	0	0	0	0	0	0	0	0	0	0	0	0	0	0	0	0	0	0	0	0	0	0	0	0	0	1	0	0	0	0	0	3	1	0	3	6	0	9	4
OTU1003	9	0	3	0	0	0	0	0	0	5	2	0	0	29	0	0	0	0	0	0	0	2	0	0	0	0	0	0	0	0	3	2	0	0	2	0	0	4	0	0	0	0	0	0	0	0	1	0	0
OTU1004	0	0	0	0	0	0	0	0	0	0	0	0	0	0	0	0	0	0	0	0	0	0	0	0	2	0	0	0	0	0	0	0	0	0	0	0	0	0	0	0	0	0	0	0	0	0	0	0	0
OTU1005	0	0	0	0	0	0	0	0	0	0	0	2	0	0	0	1	2	0	0	1	0	0	0	0	0	0	0	0	0	0	0	0	0	3	0	0	0	0	0	0	3	0	1	0	0	4	1	3	0
OTU1006	3	0	0	0	0	0	0	0	0	0	0	0	0	0	0	0	0	0	0	0	0	1	0	0	2	0	0	0	0	0	0	0	0	0	0	0	0	2	0	0	0	9	0	5	0	0	0	0	0
OTU1007	0	0	0	0	0	0	0	0	0	0	0	0	0	0	0	0	0	0	0	0	0	0	0	0	0	1	0	0	0	0	0	0	0	0	1	0	0	0	2	0	1	3	1	2	4	2	0	7	0
OTU1008	3	0	1	0	0	0	0	1	0	8	1	0	3	36	0	0	2	0	0	1	0	0	0	2	1	3	0	0	0	0	0	2	0	0	3	0	0	0	1	0	4	0	0	0	0	0	0	0	0
OTU1009	0	1	2	0	0	2	0	1	2	0	0	0	1	0	0	1	0	0	1	0	0	1	0	0	0	2	4	6	3	1	1	4	1	4	0	7	0	0	1	3	0	0	0	1	0	0	0	0	1
OTU1010	0	0	0	0	0	0	0	0	0	0	0	3	0	0	0	0	0	0	0	0	0	0	0	0	0	0	0	0	0	0	0	0	0	0	0	0	0	0	0	1	9	6	7	3	1	0	1	1	0
OTU1011	1	0	1	0	0	0	0	0	0	0	0	0	0	0	0	0	0	0	0	0	0	0	0	0	0	0	0	0	0	0	0	0	1	0	0	0	0	0	0	0	8	0	0	0	0	3	0	0	3
OTU1012	1	2	0	0	1	0	3	0	1	1	1	0	1	1	0	0	2	0	0	1	2	3	3	5	2	0	0	3	1	4	0	0	0	0	0	0	0	3	0	0	1	0	0	0	2	1	0	0	3
OTU1013	0	0	0	0	0	0	0	0	1	0	0	0	0	0	0	0	0	1	0	0	0	0	0	0	0	0	0	0	0	0	0	0	0	0	0	0	0	0	2	0	4	6	12	0	1	5	0	0	1
OTU1014	0	0	0	0	0	0	0	0	0	0	0	0	1	0	0	0	0	0	0	0	0	0	0	0	0	0	0	0	0	0	1	4	0	0	0	0	0	0	0	1	5	2	0	0	1	2	3	0	0
OTU1015	0	0	0	1	0	0	0	0	0	0	0	0	1	0	0	2	0	0	1	0	0	0	0	0	0	5	5	0	0	0	0	0	0	0	1	0	0	0	0	0	0	2	0	1	0	0	0	2	0
OTU1016	0	3	0	2	0	2	2	1	0	1	0	4	0	2	0	3	0	0	0	4	0	1	0	5	1	0	1	0	0	0	0	0	2	0	1	2	0	0	1	0	3	0	0	0	1	2	0	0	1
OTU1017	0	0	0	0	1	0	0	0	0	0	0	0	0	0	0	0	0	0	0	0	0	0	0	0	0	0	0	0	0	0	0	0	2	0	0	0	0	0	0	0	0	0	0	0	0	0	0	0	67
OTU1018	0	0	0	0	0	1	1	0	1	11	8	1	2	0	1	0	0	0	2	0	0	0	0	0	0	0	0	0	0	1	0	0	2	1	0	2	0	0	0	1	3	0	0	0	0	4	0	0	0
OTU1019	0	0	0	0	0	0	0	0	0	0	0	0	0	0	0	0	0	0	0	0	0	0	0	0	0	0	2	3	0	0	0	0	0	3	1	1	0	0	0	0	0	8	7	0	0	0	0	1	0
OTU1020	0	0	0	0	9	1	0	0	0	0	9	1	4	0	0	2	1	1	1	0	1	0	0	0	1	0	0	0	0	0	0	0	3	5	0	0	1	0	0	0	0	2	1	0	0	2	0	2	3
OTU1021	0	0	0	0	0	0	0	0	0	0	0	1	0	0	0	0	1	0	0	0	0	0	0	0	0	1	0	0	0	0	0	0	0	1	0	2	0	0	0	0	0	0	0	5	0	3	0	0	0
OTU1022	0	1	0	0	0	0	0	0	0	0	0	1	0	0	0	0	0	0	0	0	0	0	0	0	0	0	0	1	0	0	0	0	1	0	0	0	0	0	0	1	2	0	0	0	0	3	0	0	17
OTU1023	0	0	2	3	0	0	1	0	0	1	0	1	0	0	0	0	0	0	0	3	0	0	0	0	0	1	5	0	3	0	2	1	0	0	0	0	1	0	1	0	1	0	6	4	2	0	0	4	5
OTU1024	0	3	0	0	0	5	0	0	0	1	0	1	0	2	0	0	0	0	0	1	1	1	1	3	1	0	0	0	0	0	0	0	0	1	1	0	0	2	0	0	2	0	1	0	1	4	0	0	0
OTU1025	0	0	0	0	0	0	0	0	0	0	1	0	0	0	0	0	0	0	0	0	0	0	0	0	0	0	0	0	0	0	0	0	0	0	0	0	0	0	0	0	0	6	0	4	17	6	12	1	0
OTU1026	0	17	0	0	2	1	1	0	0	0	0	0	0	1	0	0	0	1	1	0	0	15	0	2	2	2	3	0	0	2	0	0	0	8	0	1	1	0	1	0	0	0	0	0	0	0	0	0	0
OTU1027	0	0	0	0	1	0	0	0	0	0	3	0	0	0	0	1	0	0	0	0	0	0	0	0	0	0	0	0	0	0	0	2	0	0	0	0	0	0	0	0	6	2	0	4	1	0	0	1	0
OTU1028	0	0	0	0	1	0	0	0	0	0	0	0	0	0	0	0	0	0	0	0	0	0	0	0	0	1	0	0	0	0	0	0	0	4	0	0	0	0	1	0	3	0	7	0	0	0	1	0	0
OTU1029	2	0	0	0	0	1	0	0	0	0	0	0	0	0	0	1	0	0	0	1	0	0	0	0	0	0	0	0	0	0	0	0	0	0	0	1	0	2	1	0	0	0	1	2	1	3	1	2	0
OTU1030	1	1	4	0	2	0	0	2	0	2	5	0	0	0	0	7	2	0	0	1	0	2	0	0	1	0	0	1	1	1	1	3	5	1	0	0	0	12	1	0	3	0	0	0	0	0	3	0	0
OTU1031	0	0	0	0	3	0	0	2	0	0	1	3	0	0	0	0	1	0	0	0	0	0	0	0	0	0	0	0	0	0	0	0	0	0	0	1	0	0	0	0	2	1	2	1	1	3	0	1	0
OTU1032	0	0	0	0	0	0	0	0	0	2	0	0	0	0	0	0	0	0	0	0	0	0	0	0	0	0	0	0	0	0	0	2	0	0	0	0	0	0	0	1	0	1	0	0	0	3	13	0	31
OTU1033	0	0	0	0	0	0	0	0	0	0	0	0	1	0	0	0	0	0	0	0	0	1	0	0	0	0	0	0	0	0	1	0	0	0	1	0	0	0	0	1	0	2	0	5	0	0	0	0	3
OTU1034	0	0	2	0	0	0	0	0	0	1	2	4	0	0	0	1	3	0	3	0	0	0	0	0	0	1	0	0	0	0	0	0	0	2	0	2	0	0	0	0	1	1	0	0	0	2	0	2	0
OTU1035	0	0	0	2	0	0	0	0	0	0	0	0	1	0	0	1	0	1	0	0	1	0	0	0	0	0	0	0	0	0	1	0	0	0	0	0	0	0	2	0	0	0	0	0	15	0	0	3	0
OTU1036	0	0	0	0	1	0	0	0	0	0	0	0	0	0	0	0	0	0	0	0	0	0	0	0	0	3	0	0	0	0	0	0	0	0	0	1	0	1	0	0	0	0	1	0	0	0	0	0	0
OTU1037	0	0	0	0	0	0	0	0	1	0	0	0	0	0	0	1	0	0	0	0	0	1	0	0	0	0	0	0	0	0	0	0	0	0	0	1	0	0	0	0	2	0	9	7	0	0	0	16	0
OTU1038	3	3	0	24	0	0	0	0	0	1	1	0	0	0	0	2	0	11	0	0	2	0	0	1	0	0	2	1	6	0	3	0	0	0	0	0	0	0	2	0	2	0	0	0	0	0	0	0	0
OTU1039	0	0	0	0	1	0	0	0	0	0	0	0	0	0	0	0	0	0	1	0	0	0	0	0	0	0	0	0	0	0	0	0	0	0	0	0	0	0	0	0	0	0	2	6	11	4	0	4	0
OTU1040	0	1	0	1	0	0	0	0	0	0	0	0	1	0	0	0	0	0	0	0	0	0	0	0	0	0	1	2	0	0	0	0	0	3	1	0	2	0	0	0	3	0	0	0	0	1	3	2	1
OTU1041	0	0	0	0	0	0	0	0	0	0	0	0	0	0	0	0	0	1	0	1	0	0	0	0	0	0	0	0	0	0	0	0	0	2	0	0	0	0	1	0	3	0	4	0	0	1	0	9	0
OTU1042	0	1	2	0	0	1	0	1	3	0	0	0	2	1	0	0	0	2	0	0	0	3	1	1	2	6	0	1	0	2	0	0	0	0	0	0	2	0	1	0	0	0	2	2	3	0	3	3	0
OTU1043	0	0	0	0	0	0	0	0	0	1	0	0	1	0	0	0	1	1	0	0	0	0	0	0	0	0	0	0	0	0	0	0	0	0	0	0	0	0	0	0	4	1	2	4	1	1	0	2	0
OTU1044	0	1	1	0	0	0	0	0	0	0	0	0	0	0	0	0	0	0	1	0	0	0	0	0	0	0	0	0	0	0	0	0	0	0	0	2	0	0	0	0	4	0	5	2	0	0	4	0	0
OTU1045	0	0	0	0	0	0	0	0	0	0	0	0	1	0	0	0	0	0	0	0	0	0	0	0	0	3	5	0	0	1	0	0	0	0	1	0	0	0	1	0	0	6	0	0	3	4	0	0	1
OTU1046	0	0	1	0	0	0	0	1	0	0	0	0	0	0	0	0	1	0	0	0	0	1	0	0	0	1	0	0	0	0	0	0	1	0	0	0	0	0	3	0	0	0	2	0	1	0	1	0	0
OTU1047	0	0	0	0	0	0	0	0	0	0	0	0	0	0	0	0	0	0	0	0	0	0	0	0	0	0	0	0	0	0	0	0	0	0	0	0	0	0	0	0	0	0	0	0	0	0	0	0	59
OTU1048	0	0	0	0	0	0	0	0	0	0	0	0	0	0	0	0	0	0	0	0	0	0	0	0	0	0	0	0	0	0	1	0	0	0	0	0	0	0	0	0	0	0	0	0	0	0	0	0	0
OTU1049	0	0	1	1	0	0	0	0	0	0	3	0	0	0	0	0	0	0	0	0	0	0	0	0	0	1	0	0	0	0	0	0	0	0	0	6	0	1	1	2	2	0	2	2	0	0	0	0	0
OTU1050	1	0	0	0	0	1	0	0	0	0	3	0	0	0	0	0	2	1	0	0	1	1	0	0	0	3	0	0	1	0	0	0	1	3	0	1	4	1	2	0	1	2	0	0	3	1	1	0	2
OTU1051	0	0	0	2	0	0	0	0	0	0	3	0	0	0	0	0	0	0	1	0	0	0	0	0	0	0	0	0	0	0	0	0	0	0	0	0	0	0	0	1	1	0	0	10	0	0	0	1	0
OTU1052	0	0	0	0	0	0	0	0	0	0	0	0	0	1	0	1	1	0	0	0	0	0	0	0	0	0	0	0	0	0	0	0	0	0	0	0	1	0	0	0	2	0	2	0	4	3	1	3	1
OTU1053	0	1	1	0	0	1	0	2	1	2	2	0	0	0	0	0	0	0	0	0	0	0	0	0	0	0	0	0	0	0	0	0	0	0	0	0	0	0	1	1	0	0	0	0	35	3	2	0	1
OTU1054	0	2	2	3	0	0	0	0	0	0	0	2	0	0	0	4	2	14	0	1	14	5	1	0	3	0	0	0	0	0	0	0	1	0	1	0	0	4	0	2	0	0	0	1	0	0	0	0	0
OTU1055	1	2	3	3	0	0	0	0	1	0	0	2	0	0	0	6	0	5	0	2	13	0	3	0	2	0	0	0	1	0	0	2	3	1	0	1	0	0	0	12	0	0	0	0	0	0	0	0	0
OTU1056	1	2	1	1	1	0	0	0	0	0	2	3	0	0	0	1	1	1	0	1	0	0	0	0	1	6	0	2	0	0	2	1	0	0	0	0	4	2	3	2	1	1	2	0	0	1	2	5	0
OTU1057	0	0	0	0	0	0	0	0	0	0	0	0	0	0	49	0	0	0	0	3	0	0	0	0	0	2	1	0	0	0	0	0	0	0	0	0	0	0	0	0	0	0	0	0	0	0	0	0	0
OTU1058	0	0	0	0	0	0	0	0	0	0	0	0	0	0	0	0	0	0	0	0	0	0	0	0	0	0	2	0	2	0	2	0	0	2	0	0	0	0	0	1	0	0	0	0	0	0	2	0	1
OTU1059	0	1	0	2	1	2	2	0	0	0	1	0	0	0	0	0	0	0	0	2	1	4	0	5	5	0	0	3	0	0	0	0	0	0	0	0	0	1	1	0	0	1	0	0	0	0	0	0	1
OTU1060	0	0	0	0	0	0	0	0	0	1	0	0	0	0	0	0	0	0	0	0	0	0	0	0	0	0	0	1	0	0	0	1	0	0	0	0	0	0	0	0	3	5	1	1	0	2	0	0	2
OTU1061	1	1	0	0	0	0	0	0	0	12	15	0	0	0	0	1	0	0	0	0	0	0	0	0	0	0	0	0	2	2	2	0	0	0	1	0	0	1	0	10	2	0	0	0	0	0	0	0	0
OTU1062	0	2	0	3	2	0	1	1	1	0	0	4	1	0	0	0	0	0	0	0	2	1	0	2	0	0	2	0	1	1	1	0	0	0	0	2	2	0	1	1	0	1	2	0	0	1	0	4	3
OTU1063	0	0	3	0	0	0	1	5	0	1	0	0	0	0	0	0	2	1	0	0	1	2	0	0	1	0	0	0	0	0	0	0	0	1	0	2	0	0	7	0	0	0	0	0	0	4	2	0	1
OTU1064	0	0	0	0	0	0	0	0	0	0	0	0	0	0	0	0	1	0	1	0	0	0	0	0	0	0	0	0	0	0	0	0	0	0	0	0	0	0	0	0	0	0	1	2	0	2	32	7	1
OTU1065	1	0	0	0	0	0	1	0	0	0	0	0	0	0	0	0	2	0	0	0	0	0	0	0	0	0	0	0	0	0	0	0	0	0	0	0	1	0	0	0	1	0	2	0	1	1	2	0	4
OTU1066	0	0	0	0	0	0	0	0	1	0	0	0	0	0	0	0	0	1	0	0	0	0	2	0	3	0	0	0	0	0	0	0	2	2	0	4	0	0	1	2	2	1	0	0	3	1	0	0	2
OTU1067	0	0	0	0	0	0	1	1	0	1	0	0	0	0	0	0	0	0	0	0	0	0	0	3	1	0	0	0	0	0	0	0	0	0	1	0	0	0	0	0	0	0	0	4	1	0	1	0	1
OTU1068	0	0	0	0	0	0	0	0	0	0	0	0	0	0	0	0	0	0	0	0	0	0	0	0	0	1	0	1	0	0	0	0	0	3	0	0	0	0	0	0	0	0	1	0	0	9	2	1	20
OTU1069	0	0	0	0	0	0	0	1	0	0	1	1	0	0	0	0	0	0	0	0	0	0	0	0	0	0	0	4	0	2	0	0	0	0	0	0	0	0	0	0	2	0	0	0	0	1	0	0	0
OTU1070	0	1	0	0	1	0	3	1	0	0	0	0	2	0	0	1	0	1	2	0	0	0	3	2	0	0	2	0	0	1	0	3	0	0	0	0	0	5	0	0	3	0	0	0	1	0	0	7	0
OTU1071	2	1	0	1	1	0	0	0	0	0	0	0	0	0	0	0	0	0	0	0	0	1	0	0	0	0	4	0	0	0	0	0	0	1	0	0	0	0	0	0	0	0	2	2	0	1	3	0	0
OTU1072	0	0	0	0	0	0	0	0	0	0	0	0	0	0	0	0	0	0	0	0	0	0	0	0	0	0	0	0	0	0	0	0	0	1	0	0	2	0	0	1	1	1	2	2	3	0	1	0	1
OTU1073	0	0	0	0	0	0	0	0	0	2	0	1	5	0	0	0	0	0	1	0	0	0	0	0	3	0	0	2	0	1	0	0	0	0	0	1	0	0	0	0	0	4	0	1	0	0	2	4	1
OTU1074	0	0	0	0	0	0	0	0	0	0	0	0	0	0	0	0	0	0	0	0	0	0	0	0	0	0	0	0	0	0	0	2	0	1	0	0	0	1	0	0	0	0	0	0	0	0	0	0	0
OTU1075	0	0	2	2	3	0	0	0	1	2	0	0	0	0	0	2	0	13	0	0	16	0	2	0	1	1	0	0	2	0	0	3	0	0	0	0	0	2	2	5	0	0	0	1	0	1	0	0	0
OTU1076	0	0	0	0	2	2	1	0	3	0	0	0	0	0	0	0	1	0	0	0	0	0	0	0	0	0	0	0	0	0	1	0	0	0	0	0	0	0	0	0	2	0	12	5	0	0	0	0	0
OTU1077	0	1	0	0	0	0	0	0	0	0	0	0	0	0	0	0	0	0	0	0	0	0	0	0	0	0	0	0	0	0	0	0	0	0	0	0	0	0	1	0	0	0	0	0	1	7	2	0	8
OTU1078	0	0	0	0	0	0	1	0	0	2	0	0	0	0	0	0	0	0	7	0	3	2	0	1	0	0	0	0	0	0	0	8	1	0	0	0	0	3	6	1	1	1	0	0	1	7	3	0	2
OTU1079	0	0	0	0	0	0	0	0	0	0	0	0	0	0	0	1	0	0	0	0	0	0	0	0	0	2	0	0	0	0	0	0	0	2	0	0	0	0	2	0	0	0	0	0	0	0	0	0	0
OTU1080	0	0	0	0	0	0	0	0	0	0	0	0	0	0	0	0	0	0	0	0	0	0	0	0	0	0	0	1	0	0	0	0	0	0	0	0	0	0	0	1	0	4	0	0	0	0	0	0	0
OTU1081	0	0	0	0	1	1	2	0	0	4	0	0	2	0	0	0	0	0	0	0	0	0	0	1	5	0	1	1	1	0	2	5	0	0	0	1	0	1	0	0	8	0	0	0	0	4	0	0	3
OTU1082	0	0	1	0	0	0	0	0	0	0	1	0	0	0	0	0	0	0	0	0	0	0	0	0	0	0	0	0	0	0	0	0	0	2	0	0	0	0	1	0	0	0	0	0	2	0	0	0	5
OTU1083	2	0	3	0	1	0	0	0	0	6	1	2	0	28	0	2	0	1	0	1	0	0	0	0	3	0	0	0	0	0	1	4	0	0	1	0	0	0	0	0	0	0	0	0	0	2	2	0	0
OTU1084	4	2	1	16	0	0	0	0	0	0	4	0	0	0	0	3	0	4	0	0	2	1	2	4	3	0	0	0	0	0	0	0	5	0	0	1	0	5	0	2	0	0	0	0	0	0	1	0	0
OTU1085	0	0	0	0	0	0	2	0	0	0	0	0	0	0	0	0	0	0	0	0	0	0	0	1	0	0	0	1	0	0	0	0	0	0	0	0	0	0	0	1	1	0	9	1	1	3	1	0	0
OTU1086	0	1	2	0	1	1	0	2	0	0	0	1	0	0	0	1	3	0	1	0	1	2	1	4	0	0	2	1	0	1	0	0	0	0	0	0	2	0	3	2	0	0	3	0	0	0	1	0	0
OTU1087	3	0	0	0	0	0	0	1	0	0	0	0	0	0	0	0	0	0	0	0	0	0	0	0	0	1	0	0	0	0	0	0	0	0	0	0	0	0	0	0	1	3	0	3	0	0	0	0	13
OTU1088	0	0	0	0	0	0	0	0	0	0	0	0	0	0	0	0	1	0	0	0	0	0	0	0	0	0	0	0	0	0	0	0	0	0	1	0	0	2	0	2	0	0	0	0	0	0	0	0	5
OTU1089	4	1	2	1	1	0	0	1	1	1	0	0	0	0	0	1	0	1	1	1	0	1	0	0	0	2	4	2	2	0	2	4	1	1	0	0	2	4	4	0	0	0	0	0	0	0	0	0	5
OTU1090	5	1	0	0	7	0	0	1	0	0	0	2	0	1	0	0	0	0	0	0	2	2	0	0	4	0	0	0	1	0	0	0	0	0	0	1	0	1	0	3	0	0	0	0	1	3	0	4	2
OTU1091	0	0	2	1	0	0	0	0	0	0	0	1	0	0	0	0	0	0	0	0	0	0	0	0	3	0	0	0	0	0	0	0	0	4	0	1	0	0	0	0	0	1	1	2	9	1	1	2	0
OTU1092	0	0	1	0	4	2	0	1	1	0	0	0	0	0	0	0	2	0	0	0	4	4	1	9	4	0	0	2	1	0	9	0	0	0	0	0	0	0	0	0	0	0	0	0	1	0	0	1	2
OTU1093	0	0	1	0	4	0	0	0	2	0	0	0	0	0	0	0	0	0	0	0	2	4	0	2	3	0	0	0	0	0	1	2	0	0	0	0	6	1	0	1	0	0	0	0	0	0	0	1	0
OTU1094	0	1	0	0	4	0	0	2	0	1	1	4	0	0	0	0	0	0	1	0	0	1	4	2	0	0	1	0	2	1	0	5	1	0	0	1	3	1	2	1	1	0	0	1	0	0	1	2	2
OTU1095	0	0	1	4	3	0	0	0	0	1	2	0	0	0	0	4	1	8	1	5	11	0	5	0	1	0	1	1	0	0	0	5	0	0	0	0	0	0	0	3	0	1	2	0	0	0	0	0	0
OTU1096	1	1	0	2	0	0	0	0	1	0	0	0	1	0	0	0	1	0	1	0	0	0	0	0	1	0	0	0	0	0	0	0	1	0	0	0	0	0	0	2	0	2	2	0	1	3	0	5	0
OTU1097	0	1	0	0	0	0	2	0	0	1	0	3	0	0	0	2	0	1	0	1	2	2	1	1	2	0	0	3	0	1	0	0	0	0	0	0	7	1	1	2	0	2	0	0	0	3	3	9	2
OTU1098	0	0	0	0	0	0	0	0	0	0	0	1	0	0	0	0	0	0	0	0	0	0	0	0	0	0	0	0	0	0	0	0	0	0	0	0	0	2	0	0	0	1	0	0	0	0	0	0	0
OTU1099	0	0	0	0	0	0	0	0	0	0	0	0	1	0	0	0	0	0	0	0	0	0	0	0	0	0	0	0	0	0	0	0	0	0	0	0	0	0	0	0	0	0	1	29	0	0	0	0	0
OTU1100	0	0	1	0	0	0	0	0	0	0	0	0	0	0	0	0	0	0	0	0	0	1	0	0	0	0	0	1	0	1	0	0	0	0	0	0	0	0	0	0	0	2	1	0	0	3	0	2	0
OTU1101	0	0	1	0	0	0	0	0	0	0	0	1	0	0	0	2	0	0	0	0	0	1	0	0	1	0	0	2	0	0	0	0	0	0	0	1	0	0	2	0	6	0	1	1	2	0	0	1	0
OTU1102	0	0	0	0	0	0	0	0	0	0	0	0	0	0	0	0	0	0	0	0	0	0	0	0	0	0	0	1	0	0	0	0	0	0	0	0	0	0	0	0	0	0	3	0	0	0	0	0	0
OTU1103	0	0	0	0	0	0	3	0	0	0	0	1	2	0	0	0	0	0	1	0	0	0	0	0	0	0	0	0	0	0	0	0	2	2	0	0	2	0	0	0	1	1	0	0	0	0	6	0	0
OTU1104	0	1	0	0	0	0	0	0	1	0	0	0	0	1	0	0	0	0	0	0	0	0	0	0	0	0	0	0	0	0	0	0	0	1	0	0	0	0	0	0	1	0	0	0	4	0	0	0	2
OTU1105	0	0	0	0	0	0	0	0	0	0	0	3	0	0	0	0	0	0	0	0	0	0	0	0	0	0	0	0	0	0	0	0	0	0	0	2	0	0	0	0	5	0	0	2	0	0	0	0	9
OTU1106	0	0	0	0	0	0	0	0	0	0	1	0	3	0	0	0	0	0	0	0	0	1	0	0	0	0	0	0	0	0	1	0	0	0	0	0	0	0	3	0	5	0	0	1	1	2	0	0	0
OTU1107	0	0	0	0	0	0	0	0	0	0	0	0	0	0	0	0	0	0	0	0	0	0	0	0	0	0	0	0	0	0	0	0	0	0	0	0	0	0	0	0	0	0	13	1	0	0	2	4	0
OTU1108	0	0	0	0	0	0	0	0	0	0	0	0	0	0	0	0	0	0	0	0	0	0	0	0	1	0	0	0	0	0	0	0	0	0	0	0	0	0	0	0	0	12	0	0	0	1	0	0	0
OTU1109	0	1	0	0	0	0	0	0	0	0	0	0	0	0	0	0	0	1	0	0	0	0	0	0	0	0	0	0	0	0	0	0	0	0	0	0	0	0	0	0	0	0	0	0	1	0	0	0	56
OTU1110	0	1	0	0	0	0	0	0	0	0	0	0	0	0	0	0	0	0	0	0	0	0	0	0	0	0	0	0	0	0	0	0	0	1	0	0	0	0	0	0	2	7	4	0	0	5	0	2	0
OTU1111	2	0	7	0	2	0	0	2	0	2	0	1	0	2	0	1	0	0	1	0	0	0	3	2	3	0	0	11	4	0	0	0	3	2	0	0	0	3	3	3	0	0	0	0	0	0	0	0	0
OTU1112	2	0	4	0	0	0	0	0	0	0	3	0	0	0	12	6	0	3	3	10	0	0	0	0	0	0	0	3	0	0	1	0	1	0	0	0	1	0	0	1	0	0	2	0	0	0	0	0	0
OTU1113	0	0	0	0	0	0	0	0	0	0	0	0	0	0	0	0	0	0	0	0	0	1	0	2	0	2	0	0	0	0	0	0	0	0	0	0	0	0	0	0	0	0	11	0	0	0	6	0	0
OTU1114	0	1	0	0	0	0	0	0	0	0	0	0	0	0	0	1	0	0	0	0	0	0	0	0	0	0	0	0	0	0	0	0	0	0	0	0	0	0	1	3	0	3	2	0	1	6	4	0	0
OTU1115	4	0	0	0	0	0	0	0	0	0	0	0	6	0	0	0	0	0	0	0	1	0	0	0	1	0	0	0	0	0	0	0	0	0	1	0	0	0	0	0	0	2	0	0	0	0	2	0	0
OTU1116	0	0	0	0	0	0	0	0	0	0	0	0	1	0	0	1	0	1	0	1	0	0	0	0	0	0	0	0	0	0	0	0	0	0	0	0	0	0	0	0	0	1	0	0	0	0	18	0	27
OTU1117	0	1	0	0	0	0	0	0	0	0	1	0	0	0	0	0	0	0	0	0	0	0	0	0	0	0	0	0	0	0	0	0	0	0	0	0	0	0	1	0	1	3	0	0	0	3	4	0	1
OTU1118	1	1	0	0	1	0	0	4	0	2	0	5	0	1	0	0	4	1	1	1	0	1	0	0	9	0	0	1	0	0	1	2	2	1	0	0	0	1	0	1	1	0	1	0	0	0	0	3	0
OTU1119	0	0	0	0	0	0	0	0	0	0	0	0	0	0	0	0	0	0	0	0	0	0	0	0	0	0	0	0	0	0	0	0	0	2	0	0	1	0	0	0	2	1	0	0	2	1	0	2	1
OTU1120	0	0	0	0	0	0	0	0	0	0	0	0	0	0	0	0	0	0	0	0	0	0	0	0	0	0	0	0	0	0	0	0	0	0	0	0	0	0	0	0	0	7	0	0	0	0	0	0	0
OTU1121	0	0	0	0	0	0	0	0	0	0	0	0	0	0	0	3	0	0	0	0	0	0	0	0	0	3	42	4	0	2	0	0	0	0	1	1	0	0	0	0	0	0	0	0	0	0	0	0	0
OTU1122	0	0	0	0	0	0	0	0	0	0	0	0	0	0	0	0	0	0	0	0	0	0	0	0	0	0	0	0	0	0	0	0	0	1	0	0	0	0	0	0	0	0	0	0	0	0	0	0	0
OTU1123	0	1	1	0	5	0	2	7	0	2	4	2	4	3	0	0	3	0	0	7	0	1	0	0	0	2	2	0	3	0	0	0	3	2	0	0	0	6	2	0	1	0	0	0	0	0	0	0	0
OTU1124	0	0	0	0	0	0	0	0	0	0	0	1	0	0	0	0	0	0	0	0	0	2	0	0	2	0	0	0	1	0	0	0	0	0	0	0	0	0	0	0	6	0	1	2	0	0	2	0	0
OTU1125	2	0	0	0	0	0	0	0	0	0	0	0	0	0	0	0	0	0	0	0	0	0	0	0	0	2	1	0	0	0	0	0	0	0	0	0	0	2	0	0	0	0	1	17	0	0	1	0	0
OTU1126	0	0	2	0	2	0	0	0	1	0	1	0	0	0	18	8	2	2	4	3	0	0	0	0	0	0	0	4	0	1	5	0	0	1	0	0	1	0	0	0	0	1	0	0	0	1	0	0	0
OTU1127	0	1	0	0	0	0	0	1	0	0	0	0	0	0	0	1	1	0	1	0	0	0	0	0	0	3	0	0	0	2	0	0	0	0	0	1	0	1	0	0	2	1	0	0	1	0	0	0	2
OTU1128	0	0	0	0	0	0	0	0	0	0	0	0	0	0	0	0	0	0	0	0	0	0	0	0	0	0	0	0	0	0	0	0	0	2	1	0	0	0	1	0	0	0	1	0	0	0	0	0	0
OTU1129	0	0	0	0	0	0	0	1	0	0	0	1	0	0	0	0	1	0	1	0	0	0	2	0	0	0	0	0	0	0	0	0	0	0	0	0	0	0	0	0	3	0	4	0	0	3	0	1	1
OTU1130	2	0	0	0	0	0	0	0	0	0	0	0	0	0	0	0	0	0	0	1	0	0	0	0	0	0	0	0	0	1	0	0	0	0	0	0	0	0	1	0	0	0	0	1	0	3	4	8	4
OTU1131	0	0	1	0	0	0	1	0	0	0	0	0	1	0	0	0	1	3	0	0	0	0	0	0	0	0	0	0	0	0	0	0	0	0	0	0	0	0	0	0	0	0	0	0	0	0	0	0	0
OTU1132	8	0	4	0	1	1	0	0	0	5	1	0	0	31	0	0	0	2	0	1	0	0	0	0	3	0	0	1	0	0	0	0	0	1	2	0	0	0	2	0	0	0	0	0	0	1	0	0	0
OTU1133	0	0	0	0	0	0	0	0	0	0	0	1	0	0	0	1	0	0	0	0	0	2	0	0	0	0	0	0	0	1	0	0	0	0	0	0	0	0	0	0	1	0	2	7	0	0	0	4	0
OTU1134	0	0	0	0	0	0	0	0	0	0	0	16	0	0	0	0	0	0	0	0	0	0	0	0	0	0	0	0	0	0	0	0	0	0	0	0	0	0	0	0	0	0	0	0	0	0	0	0	0
OTU1135	0	0	0	0	0	0	0	0	0	0	1	1	0	0	0	0	0	0	0	0	0	0	0	0	0	0	0	0	0	0	0	0	0	2	0	0	0	0	0	0	0	0	1	0	0	5	2	11	2
OTU1136	0	1	0	0	0	0	0	0	0	0	1	0	0	0	0	0	0	0	0	0	0	0	0	0	0	0	2	0	0	1	0	0	0	0	0	0	0	0	0	0	0	0	0	1	0	2	0	3	1
OTU1137	0	0	0	0	0	0	0	0	0	0	0	0	0	0	0	0	0	0	0	0	0	0	0	0	0	0	0	0	0	0	0	0	0	0	0	0	0	0	0	1	0	0	29	0	0	0	0	0	2
OTU1138	0	0	0	0	0	0	0	0	0	0	0	0	0	0	0	0	0	0	0	0	0	0	0	0	0	0	0	0	0	0	0	0	0	0	0	0	0	0	0	0	0	0	0	0	0	0	0	0	0
OTU1139	0	0	0	0	0	0	0	0	0	1	3	0	0	0	0	0	0	0	0	0	0	0	0	0	0	0	0	0	0	0	0	4	0	0	0	0	0	0	0	0	0	0	0	2	1	1	0	0	0
OTU1140	0	0	0	0	0	0	0	0	0	0	0	0	0	0	0	1	5	0	0	0	4	0	16	1	0	0	0	0	0	0	1	16	1	0	0	0	0	0	0	10	0	2	0	0	0	1	0	0	0
OTU1141	0	1	0	2	0	2	3	3	0	2	2	1	3	0	0	0	0	1	4	1	0	0	0	1	0	3	0	0	1	2	3	0	2	4	0	0	1	2	0	0	0	2	1	0	0	1	1	2	0
OTU1142	0	0	0	0	0	0	1	0	1	0	14	0	0	3	0	0	0	0	1	0	0	0	0	0	0	0	2	1	0	0	0	0	0	0	0	3	0	0	0	0	0	0	0	0	0	0	0	0	0
OTU1143	2	0	0	0	0	0	0	0	0	0	2	0	0	0	0	0	0	0	0	0	0	0	0	0	0	2	0	0	0	0	0	0	0	0	0	0	0	0	1	0	2	6	0	0	0	2	3	0	3
OTU1144	0	0	0	0	0	0	0	0	0	0	0	0	0	0	0	0	0	0	0	0	0	0	0	0	0	0	0	0	0	0	1	2	0	0	0	0	0	0	0	0	0	3	0	0	3	2	4	0	4
OTU1145	1	2	3	0	4	0	0	0	0	4	0	0	0	6	4	2	0	1	0	3	1	0	2	0	0	0	0	0	2	0	2	1	1	0	0	1	0	2	1	0	0	0	0	0	1	1	0	0	0
OTU1146	0	0	4	0	4	0	0	0	0	1	0	0	0	0	0	0	2	0	0	0	0	4	0	3	2	3	0	9	2	2	0	0	0	0	1	2	0	0	0	0	7	0	0	0	0	1	0	0	4
OTU1147	0	0	0	0	0	0	0	0	0	0	0	1	0	0	0	0	0	0	0	0	0	0	0	0	0	0	0	0	0	0	0	0	0	0	0	0	0	0	0	0	0	1	0	3	4	7	0	13	0
OTU1148	0	0	0	0	0	0	0	0	0	0	0	0	0	0	0	0	0	0	0	0	0	0	0	0	2	0	0	3	0	0	0	0	0	0	0	1	0	0	0	0	3	0	0	4	0	0	0	4	0
OTU1149	0	0	0	0	0	0	0	0	0	0	3	0	1	0	0	0	0	0	0	0	0	0	0	0	0	0	0	0	0	0	0	0	0	0	0	0	0	0	0	0	0	3	0	1	0	0	0	0	13
OTU1150	0	0	0	0	0	0	0	0	0	0	0	1	0	0	0	0	0	0	0	0	0	0	0	0	0	0	0	0	0	0	0	0	0	0	0	2	0	0	0	0	2	0	5	16	0	2	0	2	0
OTU1151	0	0	0	0	0	0	0	0	1	0	0	0	0	0	0	0	0	0	0	0	1	0	0	0	0	1	0	0	0	0	0	0	0	0	0	0	0	0	1	1	0	2	0	0	20	0	1	0	0
OTU1152	0	2	1	0	0	0	0	0	1	0	0	0	1	0	0	0	0	0	0	0	0	0	0	0	0	0	0	0	0	0	0	1	0	0	0	0	0	0	2	0	0	0	0	0	10	3	1	3	0
OTU1153	3	0	1	0	2	2	1	0	1	0	0	0	2	0	0	0	2	2	0	3	1	0	0	0	0	1	0	0	1	1	4	0	2	2	0	1	1	0	0	0	0	5	2	0	1	1	2	0	0
OTU1154	0	0	0	2	0	0	0	0	0	0	0	1	0	0	0	0	0	1	0	0	0	0	0	0	0	0	3	0	0	0	0	0	0	0	0	0	0	0	0	0	0	0	0	0	0	0	0	0	1
OTU1155	0	1	0	0	0	0	0	0	0	0	0	0	0	0	0	0	0	0	0	0	0	0	0	0	0	0	0	0	0	0	0	0	0	0	0	0	0	0	0	0	0	0	0	1	0	7	1	9	1
OTU1156	0	1	0	0	0	1	0	0	0	1	0	0	0	0	1	0	0	0	0	0	0	1	0	0	0	0	0	0	0	0	0	0	0	0	0	0	0	2	1	0	2	0	0	1	1	3	1	3	2
OTU1157	0	1	0	0	0	0	0	0	0	0	0	0	0	0	0	0	0	0	0	0	0	0	0	0	0	0	0	0	0	0	0	0	0	0	0	0	0	0	2	0	0	0	0	0	0	8	0	2	0
OTU1158	0	12	1	0	0	1	0	0	0	0	0	2	2	0	0	0	1	0	2	2	0	20	0	0	0	3	0	0	0	0	0	0	0	9	0	0	0	0	0	0	0	0	0	0	0	2	0	0	0
OTU1159	0	0	0	0	0	0	0	0	2	0	10	0	2	0	0	0	0	1	0	22	0	6	6	0	0	0	0	0	0	4	0	0	0	0	0	0	0	2	0	6	0	0	0	0	0	0	0	0	0
OTU1160	0	1	0	0	0	0	0	0	0	0	0	0	0	0	0	0	0	0	0	0	0	0	5	0	0	0	0	0	0	0	0	0	1	0	0	0	0	0	1	0	5	0	7	1	0	0	0	0	0
OTU1161	0	0	0	0	1	0	0	0	0	1	2	0	2	0	0	0	0	1	1	0	0	0	0	0	1	0	0	0	0	0	0	0	0	0	0	1	0	0	0	0	0	0	2	2	3	1	2	2	0
OTU1162	2	0	0	0	0	0	0	0	0	0	0	0	0	0	0	1	1	1	0	0	0	0	0	0	0	0	0	0	0	0	0	0	0	0	0	0	0	0	0	0	0	0	2	2	4	2	0	8	0
OTU1163	0	0	0	1	0	0	0	0	0	0	0	0	0	0	0	0	0	0	0	0	0	0	0	0	0	0	0	0	0	0	1	0	0	1	0	0	1	0	1	0	0	6	0	0	0	2	0	0	2
OTU1164	0	0	2	0	0	0	0	0	0	0	0	2	0	0	0	0	0	0	0	0	0	0	1	0	0	0	2	0	0	0	0	0	1	1	0	0	2	0	0	0	1	2	2	1	0	3	0	1	0
OTU1165	0	0	0	0	2	0	0	0	0	0	0	0	0	0	0	0	0	0	0	0	0	0	0	0	0	0	1	0	1	0	0	0	0	2	0	3	0	0	0	1	0	0	0	2	25	1	0	0	0
OTU1166	0	0	1	0	0	0	0	0	0	0	0	0	0	0	0	0	0	0	0	0	0	0	0	0	0	0	0	0	0	0	0	0	0	0	0	0	0	0	1	0	0	0	8	1	0	0	1	0	0
OTU1167	4	0	0	0	0	0	0	0	0	0	5	0	0	12	10	0	0	1	0	3	0	0	0	0	0	4	1	0	0	0	13	1	0	0	0	1	0	0	1	1	0	0	0	0	0	0	0	0	0
OTU1168	0	0	0	0	0	0	0	2	0	0	0	0	0	0	0	0	0	0	0	0	0	0	0	0	0	0	0	0	0	0	0	0	0	0	0	0	0	0	0	0	3	0	5	0	0	1	0	1	0
OTU1169	6	0	0	1	1	3	0	1	0	0	0	2	0	0	0	0	1	0	0	0	3	2	0	4	0	2	3	2	1	1	0	1	4	0	0	0	9	0	0	1	1	0	0	0	4	0	0	0	0
OTU1170	0	0	0	0	1	2	0	0	0	0	0	1	0	0	0	0	0	1	0	0	0	0	0	2	0	0	0	0	0	1	0	2	0	0	0	0	0	0	0	0	0	0	1	1	0	5	1	0	0
OTU1171	0	0	0	0	0	0	0	0	0	0	0	0	0	0	0	0	0	0	0	0	0	0	0	0	0	0	0	0	0	0	0	0	0	0	0	0	0	0	0	0	1	3	1	4	13	4	1	3	0
OTU1172	1	0	0	0	2	0	3	0	0	2	1	0	0	0	0	0	0	0	0	0	3	4	0	3	0	0	2	0	3	0	4	0	3	0	0	0	2	3	0	0	1	4	0	3	0	1	1	0	1
OTU1173	0	0	0	0	0	0	0	0	0	2	0	0	0	0	0	0	0	0	0	0	0	0	0	0	0	0	0	0	11	0	0	0	0	4	0	0	0	0	6	0	15	0	0	0	0	9	0	2	3
OTU1174	0	1	0	0	0	0	0	0	0	0	0	1	0	0	0	0	0	0	1	0	0	0	0	0	0	0	0	0	0	0	0	1	0	0	0	0	0	0	0	0	0	0	0	3	0	0	0	2	13
OTU1175	0	0	0	0	0	0	0	0	0	0	0	0	0	0	0	0	0	0	0	0	0	0	0	0	2	1	2	0	0	0	0	0	0	0	0	0	1	0	0	0	0	0	2	2	1	0	7	1	0
OTU1176	1	0	0	0	0	0	0	0	0	0	0	0	0	0	0	0	0	0	0	0	0	0	0	0	0	0	0	0	0	0	0	0	0	0	0	5	0	0	0	0	2	1	3	0	0	1	0	4	0
OTU1177	1	0	0	0	0	0	0	0	0	0	0	0	0	0	0	0	0	0	0	0	0	0	0	0	0	0	0	1	0	0	0	0	0	0	0	0	0	0	0	0	0	0	1	0	0	0	0	0	0
OTU1178	1	0	0	0	0	0	2	3	6	2	3	3	0	3	0	0	0	0	1	1	0	1	0	0	0	0	0	0	0	0	1	1	0	0	0	1	2	2	0	0	1	1	2	0	0	0	1	0	5
OTU1179	0	0	0	0	0	0	0	0	2	0	2	0	1	0	0	0	0	0	0	2	0	0	1	0	0	0	0	0	0	0	0	0	0	0	0	0	0	0	0	0	3	0	0	0	3	5	0	0	0
OTU1180	0	0	0	0	0	0	0	0	2	0	0	0	0	0	0	0	0	0	0	0	0	0	0	0	0	2	0	0	0	0	1	0	0	1	0	0	0	0	0	0	0	0	0	0	0	1	0	0	1
OTU1181	0	0	0	0	0	0	0	0	0	0	0	0	0	0	0	0	0	0	0	0	0	0	0	0	0	0	0	0	0	0	0	0	0	0	0	0	0	0	0	0	0	0	0	0	0	0	0	0	0
OTU1182	0	0	0	0	0	1	0	0	0	0	0	0	0	0	0	0	0	0	0	0	0	0	0	0	0	0	0	0	0	0	0	0	0	0	0	1	0	0	0	0	1	0	4	3	1	3	0	0	1
OTU1183	3	0	3	3	1	4	1	3	0	1	0	0	0	0	0	0	1	0	0	2	0	0	1	6	2	0	1	6	0	1	2	3	7	0	2	0	1	0	0	2	0	0	0	0	2	0	0	0	1
OTU1184	2	0	1	0	1	0	3	0	1	1	0	3	1	0	0	1	0	1	1	0	0	0	0	0	0	1	1	0	0	0	0	0	0	1	0	3	2	2	0	2	0	0	0	0	2	0	0	1	0
OTU1185	0	2	0	0	1	0	0	1	0	0	0	3	2	0	0	0	1	1	3	0	1	0	1	0	0	0	1	0	0	1	2	0	0	0	2	0	2	0	0	1	0	0	0	2	0	2	0	3	2
OTU1186	0	3	0	0	0	0	0	0	0	0	2	0	0	0	0	0	0	0	0	5	12	2	0	0	0	0	0	0	0	0	0	0	11	0	0	0	0	0	0	0	0	1	0	0	0	1	0	0	1
OTU1187	0	1	0	0	0	0	0	0	0	0	0	0	0	0	0	0	0	0	0	0	0	0	0	0	0	0	0	0	0	0	0	0	0	0	0	0	0	0	1	0	0	0	2	4	16	1	0	2	0
OTU1188	1	0	0	0	0	0	0	0	0	0	0	0	0	0	0	0	0	0	0	0	0	0	0	0	0	0	0	0	0	0	0	0	0	0	0	0	0	0	0	0	2	0	1	0	0	0	0	3	0
OTU1189	1	0	0	0	0	0	0	0	2	0	0	0	0	0	0	0	0	0	0	0	0	0	0	0	0	0	0	0	0	0	0	0	0	0	0	0	0	0	0	0	0	4	0	0	0	0	0	0	9
OTU1190	0	0	1	0	0	0	0	0	0	0	3	0	0	13	7	0	0	0	1	5	0	0	0	0	0	0	0	0	0	0	11	0	0	0	0	0	0	0	0	0	0	0	0	0	0	0	0	0	0
OTU1191	0	0	0	0	2	0	0	0	0	0	0	2	0	0	0	0	0	0	2	1	0	0	0	0	0	0	0	2	0	0	0	0	0	0	0	0	0	0	0	0	0	3	1	3	4	1	3	1	0
OTU1192	4	0	0	0	1	1	0	3	0	1	5	2	2	0	0	0	2	2	5	3	0	3	0	0	0	0	0	0	0	0	0	0	0	0	0	0	0	8	10	2	0	0	0	0	0	1	0	0	0
OTU1193	0	0	0	0	0	0	0	0	0	0	0	0	0	0	0	0	0	1	0	0	0	0	0	0	0	0	0	0	0	0	0	0	0	0	0	0	0	0	2	0	0	2	2	4	8	2	1	2	5
OTU1194	3	0	0	0	0	0	0	0	0	0	0	0	1	0	0	0	0	0	0	0	1	0	0	0	0	0	2	0	0	0	0	0	1	0	0	0	0	0	0	1	0	4	0	0	2	5	0	0	0
OTU1195	0	0	1	0	1	0	0	0	0	0	0	0	0	0	0	0	1	1	0	0	0	0	0	1	0	0	1	0	0	0	0	0	0	0	0	0	0	0	0	0	0	2	0	14	0	0	4	0	0
OTU1196	0	3	2	0	2	4	0	0	0	0	2	0	0	0	0	0	0	2	1	0	2	2	0	1	2	0	1	0	0	0	3	0	0	0	0	0	0	0	0	1	1	2	0	0	2	1	1	0	0
OTU1197	0	0	0	0	0	0	0	0	0	0	0	0	0	0	2	0	0	0	5	2	0	0	0	0	0	2	0	0	0	0	1	0	0	0	0	1	0	0	0	0	0	0	0	1	0	0	0	0	0
OTU1198	0	1	0	0	0	0	0	0	0	0	0	0	0	0	0	0	0	0	0	0	0	0	0	0	0	0	0	0	0	0	0	0	0	0	0	0	0	0	0	0	0	0	2	1	0	9	2	2	0
OTU1199	0	0	0	0	0	0	0	0	0	0	0	0	0	0	0	0	0	0	0	0	0	0	0	4	0	0	0	0	0	0	0	0	0	0	1	0	0	0	0	0	4	1	4	1	4	3	0	4	0
OTU1200	0	0	0	0	0	0	0	0	0	0	0	0	0	0	0	0	0	0	0	0	0	0	0	0	0	0	0	0	0	0	0	0	0	0	0	0	0	0	0	0	0	0	2	7	6	3	1	1	0
OTU1201	0	0	0	0	0	0	0	2	1	1	0	0	1	0	0	3	0	0	0	0	0	0	0	1	0	4	0	1	0	0	0	0	0	1	2	0	1	5	0	0	1	2	0	0	0	1	0	5	2
OTU1202	1	0	0	2	0	0	0	1	0	0	0	1	0	0	0	0	3	0	1	0	0	1	0	3	1	2	0	2	1	1	1	0	5	1	1	2	8	0	0	1	0	2	0	0	0	1	0	0	0
OTU1203	0	1	1	0	5	0	1	0	0	1	0	0	0	0	0	0	1	1	1	0	0	0	0	0	0	2	1	2	0	0	1	0	2	1	1	1	2	0	4	0	1	2	2	0	5	0	0	0	0
OTU1204	1	1	0	0	0	0	0	0	0	0	0	0	0	0	0	2	0	0	0	0	0	1	0	0	0	0	0	0	0	0	0	0	0	0	0	0	0	0	2	0	1	4	1	0	2	1	0	2	1
OTU1205	0	0	0	0	0	0	0	0	0	0	0	0	0	0	0	0	0	0	0	0	0	0	0	0	0	0	0	0	0	0	1	0	0	0	0	0	0	0	1	0	1	0	2	0	0	3	0	0	0
OTU1206	0	0	0	0	0	0	0	0	0	0	0	0	0	0	0	0	0	0	0	0	0	0	0	0	0	0	0	0	0	0	0	0	0	2	0	0	0	0	0	0	4	2	1	0	4	2	1	2	1
OTU1207	0	0	0	0	0	0	0	0	0	0	0	0	0	0	0	0	0	0	0	0	0	0	0	0	0	0	0	0	0	0	1	2	0	0	1	1	0	0	0	0	2	0	3	0	0	1	2	2	0
OTU1208	0	0	0	0	0	0	0	0	0	0	0	0	0	0	0	0	0	0	0	0	0	0	0	0	0	0	0	0	0	0	0	0	0	0	0	0	1	0	0	0	0	0	0	0	0	0	0	0	0
OTU1209	0	0	0	0	0	0	0	0	0	0	1	0	0	0	0	0	0	0	0	0	0	0	0	0	0	0	0	0	0	0	0	0	0	0	0	0	0	0	0	0	0	3	2	0	0	1	1	0	0
OTU1210	2	0	0	0	0	0	0	0	0	0	0	0	0	0	0	0	0	0	0	0	0	0	0	1	2	0	0	0	0	1	0	0	0	0	0	2	0	0	0	0	0	0	0	0	0	0	0	0	0
OTU1211	0	0	0	7	0	0	0	1	0	1	0	0	0	0	0	1	0	1	2	1	11	1	7	1	5	0	1	1	1	1	0	2	0	0	1	0	0	2	2	1	0	1	0	0	0	0	0	0	0
OTU1212	0	1	0	0	0	0	0	0	0	0	0	0	0	0	0	0	0	0	0	0	0	0	0	0	0	0	0	0	0	0	0	0	0	0	0	0	0	0	0	0	0	9	0	1	0	0	0	0	9
OTU1213	0	0	0	0	0	0	0	0	0	0	0	0	0	0	0	0	0	0	0	0	0	0	0	0	0	0	2	0	0	0	0	0	0	0	0	0	0	0	0	0	1	2	14	1	0	0	0	1	0
OTU1214	0	0	0	0	0	0	0	0	0	0	0	0	0	0	0	0	2	0	0	0	0	0	0	0	0	6	3	0	0	0	0	0	0	0	0	0	0	0	0	0	0	0	0	1	0	3	0	0	18
OTU1215	2	0	0	0	0	0	0	0	0	0	0	0	0	0	0	0	1	1	1	0	0	0	0	0	0	0	0	0	0	1	0	0	0	0	0	0	0	0	0	1	0	1	0	0	0	1	3	0	0
OTU1216	0	0	0	0	0	0	0	0	0	0	1	0	0	0	0	0	0	0	0	0	0	0	0	2	1	0	0	0	0	0	0	0	0	0	0	0	0	0	0	0	0	0	0	11	0	0	0	0	2
OTU1217	0	0	0	0	0	0	0	0	0	0	0	0	0	0	0	0	1	0	0	0	0	0	0	0	1	0	0	0	0	0	0	0	0	0	0	0	1	2	0	0	0	10	0	0	0	13	3	0	5
OTU1218	0	0	0	0	0	0	0	0	0	0	6	1	1	0	0	0	0	0	2	0	0	0	0	0	0	0	0	0	0	0	1	0	0	0	0	0	1	0	0	0	1	0	0	0	0	0	0	0	3
OTU1219	0	0	0	0	0	0	0	0	0	0	0	0	0	0	0	0	0	1	0	0	0	0	0	0	0	0	0	0	0	0	1	0	0	2	0	0	0	0	0	0	0	6	9	0	0	0	1	0	0
OTU1220	0	3	0	3	0	0	0	0	0	2	0	0	0	0	0	0	0	4	0	0	2	0	1	1	0	1	0	0	5	4	0	3	0	0	8	0	0	0	1	0	0	1	0	0	2	0	0	0	0
OTU1221	0	1	0	0	0	0	0	0	0	0	1	2	0	0	0	0	3	1	0	0	0	0	0	0	0	2	0	0	0	0	0	0	0	1	1	2	0	0	0	0	2	0	2	1	2	0	0	8	0
OTU1222	0	0	0	0	1	2	0	0	1	7	17	0	0	0	0	2	0	0	2	0	0	0	0	0	0	0	0	0	0	0	2	0	0	0	0	0	0	0	0	3	0	0	0	0	2	0	0	0	3
OTU1223	0	0	0	0	0	0	0	0	2	0	0	0	0	0	0	0	0	0	0	1	0	0	0	0	0	2	0	0	0	0	0	0	0	0	0	0	0	0	0	0	0	0	0	1	0	2	0	1	0
OTU1224	3	0	0	0	0	0	0	0	0	0	1	0	0	0	0	1	0	0	0	0	0	0	0	0	0	0	1	1	0	0	0	0	0	0	1	2	0	0	0	0	10	0	5	0	0	1	0	0	0
OTU1225	0	0	2	0	0	0	0	0	0	2	2	0	0	0	9	7	0	1	2	19	1	0	0	0	0	0	0	1	0	0	1	0	0	3	0	0	0	1	0	2	0	2	1	0	0	0	0	0	0
OTU1226	0	0	0	0	0	0	0	1	0	0	0	0	0	0	0	0	0	0	0	0	0	0	0	0	0	0	0	1	0	0	0	0	0	0	0	0	0	0	0	0	3	0	3	0	1	3	0	0	4
OTU1227	4	0	1	0	0	0	0	0	0	2	1	0	1	18	7	0	1	1	0	7	2	0	0	0	0	1	0	0	0	7	2	0	0	0	0	0	0	0	0	0	0	0	0	0	0	0	0	0	0
OTU1228	0	1	0	0	0	0	0	0	0	0	0	0	0	0	0	0	0	0	0	0	0	0	0	0	0	0	0	0	0	0	0	0	2	0	0	0	0	0	0	0	1	2	0	3	18	2	4	0	2
OTU1229	0	0	0	0	1	0	0	1	0	0	0	0	0	0	0	0	0	0	0	0	0	0	0	0	0	0	1	0	0	0	0	0	0	0	0	0	0	0	0	0	0	1	0	1	8	4	0	4	1
OTU1230	0	0	0	0	0	0	0	0	0	0	0	4	0	0	0	1	0	0	0	0	0	0	0	0	0	0	0	0	0	0	0	0	1	0	0	6	0	0	1	0	0	1	1	0	1	7	0	1	0
OTU1231	1	0	0	0	1	0	0	0	0	0	0	0	0	0	0	0	2	0	0	0	0	0	0	1	0	0	1	0	0	0	0	0	0	0	0	0	0	0	0	0	0	0	0	2	0	2	0	0	0
OTU1232	2	0	0	1	0	0	0	0	0	0	0	0	0	0	0	0	0	0	0	0	0	0	0	0	0	0	0	0	0	0	1	0	0	1	0	0	0	0	0	0	0	3	0	0	5	9	0	2	0
OTU1233	1	2	0	6	1	0	0	0	1	0	0	0	0	0	0	8	0	2	2	2	3	0	6	0	4	0	0	0	0	0	0	0	3	0	0	0	0	0	0	4	4	0	0	0	0	0	0	0	0
OTU1234	0	0	0	0	0	0	0	0	0	0	0	0	0	0	0	0	0	0	0	0	0	0	0	0	0	0	0	0	0	0	0	0	0	2	0	0	0	0	0	0	2	3	3	0	1	3	0	0	0
OTU1235	0	1	0	0	0	0	0	0	0	0	0	0	0	0	0	0	0	0	2	0	0	0	0	1	0	0	0	0	0	0	0	0	0	0	0	1	0	0	0	0	15	0	14	0	0	0	0	0	0
OTU1236	0	0	0	0	4	1	4	3	3	0	3	2	0	2	0	2	3	0	0	0	0	0	0	0	0	3	2	0	0	0	0	0	1	0	0	1	0	10	2	1	0	0	0	0	0	1	0	0	0
OTU1237	0	0	0	0	0	0	0	0	0	0	0	2	0	0	0	0	0	0	0	0	0	0	0	0	0	2	0	0	0	0	0	0	0	0	0	0	0	0	0	0	0	0	0	1	0	1	1	3	0
OTU1238	0	0	0	0	0	0	0	0	0	0	0	0	0	0	0	0	0	0	0	0	0	0	0	1	0	0	0	0	0	0	0	0	0	0	0	0	0	0	0	0	2	0	2	0	0	0	0	0	0
OTU1239	0	0	0	0	0	0	0	0	1	0	0	0	0	0	0	1	0	0	0	0	0	0	0	0	1	0	0	0	0	0	0	0	0	0	0	0	0	0	0	0	1	1	2	0	4	1	4	0	1
OTU1240	0	0	0	0	0	0	0	0	0	0	0	0	0	0	0	0	0	0	0	0	0	0	0	2	0	0	0	0	0	0	0	0	0	0	1	0	0	0	0	0	4	0	4	7	1	0	4	4	1
OTU1241	0	0	0	0	0	0	0	0	0	0	0	0	0	0	0	2	0	0	0	0	0	0	0	0	0	0	0	0	0	0	0	0	0	0	0	0	0	0	0	0	0	0	4	0	1	0	0	1	0
OTU1242	0	0	0	0	0	0	0	0	4	0	3	0	0	1	0	0	0	0	0	0	0	1	0	0	0	0	1	0	0	0	0	0	1	0	0	0	0	1	0	0	0	0	0	0	2	0	0	0	1
OTU1243	0	0	0	0	0	2	0	0	0	0	0	0	0	0	0	1	0	0	0	0	0	0	0	0	0	0	1	2	0	0	0	0	1	3	1	0	0	0	0	1	0	0	0	0	0	0	1	0	0
OTU1244	0	2	0	2	0	2	0	0	3	0	0	0	0	0	0	0	1	0	0	0	4	1	0	0	3	2	0	0	0	0	0	0	2	0	0	0	4	0	0	1	0	2	0	0	1	3	1	0	4
OTU1245	1	1	0	0	0	1	0	0	8	0	2	2	1	0	0	2	1	2	0	0	0	1	1	1	0	3	0	0	0	0	0	1	0	0	0	0	4	0	1	0	0	2	1	0	0	1	0	0	0
OTU1246	0	0	0	0	0	0	0	0	0	0	0	0	0	0	0	0	0	0	0	0	0	0	0	0	0	0	0	0	0	0	1	0	0	0	0	1	0	0	0	0	0	0	3	0	0	0	0	0	0
OTU1247	0	0	0	0	0	0	2	0	0	0	0	0	0	0	0	0	2	0	0	0	0	0	0	0	0	0	1	0	0	0	0	1	0	0	0	0	0	0	0	0	0	0	0	0	3	1	1	0	0
OTU1248	0	1	0	3	0	0	0	0	0	3	2	0	0	0	0	2	0	0	0	0	0	0	0	0	0	0	0	0	6	2	0	0	0	0	0	1	0	4	0	0	0	0	1	0	4	0	2	3	0
OTU1249	0	0	0	0	6	0	3	0	0	5	3	4	5	2	0	1	0	1	0	0	0	0	0	0	0	0	0	0	1	0	0	0	2	0	1	3	0	1	2	1	1	0	0	0	0	1	0	0	0
OTU1250	0	1	0	0	0	2	0	0	0	0	0	0	0	0	0	0	0	0	0	1	0	3	0	1	1	0	0	0	0	0	0	0	1	0	0	0	0	0	11	0	0	0	0	4	0	3	0	0	0
OTU1251	0	0	0	0	0	0	0	0	0	0	0	2	0	0	0	0	0	1	0	0	0	1	0	0	0	0	0	0	0	0	0	0	0	0	0	0	1	0	0	0	3	2	2	4	0	3	1	1	1
OTU1252	0	0	0	0	0	2	0	0	0	0	19	0	0	0	0	0	4	1	0	10	1	6	1	0	2	0	0	0	0	1	0	0	0	0	0	0	0	0	0	5	1	0	0	0	0	0	0	0	0
OTU1253	0	1	2	2	0	1	3	0	0	0	0	0	0	0	0	2	0	0	1	1	0	0	0	2	0	0	1	0	0	0	1	1	1	3	0	1	2	0	0	0	0	0	0	0	0	2	3	2	1
OTU1254	0	0	0	4	4	0	0	0	0	0	0	0	0	0	3	0	0	0	0	0	0	0	0	0	2	0	1	0	4	0	0	0	0	0	0	0	0	0	0	0	1	1	0	2	3	0	0	5	0
OTU1255	0	1	0	0	12	0	0	1	0	0	0	0	0	0	0	0	1	0	0	0	0	1	0	0	3	1	0	0	0	0	2	0	5	0	0	0	0	0	0	0	0	0	0	0	0	0	0	2	1
OTU1256	0	0	0	0	0	0	0	0	0	0	0	0	0	0	0	0	0	1	0	0	0	0	0	0	0	0	1	2	0	2	0	0	0	0	0	0	1	0	0	0	8	0	15	0	1	0	0	0	0
OTU1257	1	1	0	0	0	0	0	0	0	2	3	1	3	0	0	0	1	0	0	6	0	0	0	0	0	0	2	1	0	0	6	0	0	0	0	0	1	0	0	1	2	4	0	1	0	2	0	0	0
OTU1258	0	0	0	0	0	0	0	0	0	0	0	0	0	0	0	0	0	0	0	0	0	0	3	0	0	0	0	0	0	0	0	0	0	2	0	0	0	0	0	1	5	0	0	0	0	0	3	0	0
OTU1259	0	0	0	0	0	0	0	0	0	0	0	0	1	0	0	0	1	0	0	0	0	0	0	0	0	0	0	0	0	0	0	0	1	0	0	0	0	0	2	0	2	2	1	0	0	0	0	1	0
OTU1260	0	0	0	0	0	0	0	0	0	0	0	0	0	0	0	0	0	0	0	0	0	0	0	0	0	0	0	0	0	0	0	0	0	0	0	0	0	0	0	0	0	0	0	0	0	0	0	0	0
OTU1261	0	0	0	0	0	0	1	0	0	0	0	0	0	0	0	1	0	0	0	0	0	0	0	0	0	0	0	0	0	0	0	0	0	0	0	0	0	0	0	0	0	0	0	0	0	2	4	4	6
OTU1262	0	0	0	0	0	0	0	0	0	0	0	0	0	0	0	0	0	0	0	0	0	0	0	0	0	0	0	0	0	0	0	0	0	0	0	0	0	0	0	0	0	0	0	0	0	0	0	0	0
OTU1263	3	1	4	0	0	0	1	0	0	2	1	0	0	40	0	1	0	0	0	0	0	0	0	0	0	0	0	0	0	0	0	0	0	0	3	0	0	0	0	0	0	0	0	0	0	0	0	0	0
OTU1264	0	1	0	0	0	0	0	0	0	0	0	0	0	0	0	1	0	0	0	0	0	0	1	0	0	0	0	0	0	0	0	0	0	0	0	0	0	0	0	0	0	0	3	0	4	0	0	15	0
OTU1265	0	1	0	0	1	4	1	0	0	6	8	1	0	0	0	0	0	0	2	0	0	0	0	0	0	0	0	0	0	0	1	0	0	0	1	1	0	1	0	0	2	0	1	0	0	2	0	1	0
OTU1266	0	0	0	0	0	0	0	0	0	0	0	0	0	0	0	0	0	0	0	0	0	0	0	0	1	0	0	0	0	0	0	0	0	0	0	0	0	0	0	0	0	0	0	0	0	0	0	0	0
OTU1267	2	0	0	0	0	1	0	0	0	0	0	0	0	0	0	0	0	0	0	0	0	0	0	0	0	2	0	0	0	0	0	0	0	0	0	1	1	2	0	0	0	0	0	0	0	0	0	0	1
OTU1268	0	1	1	0	0	0	0	0	0	0	0	0	0	0	0	0	0	0	0	0	0	7	0	0	7	1	0	0	0	0	0	0	0	0	0	0	0	0	0	0	0	0	0	7	0	0	0	0	1
OTU1269	0	0	0	0	0	0	1	0	0	0	0	0	0	0	0	0	0	0	0	0	0	0	0	0	0	0	0	0	0	0	0	0	0	0	0	0	0	0	0	1	4	2	1	4	0	1	0	5	0
OTU1270	0	1	0	0	1	0	0	0	0	0	1	0	0	0	8	7	0	1	3	10	2	0	0	0	0	0	2	2	0	0	4	0	0	4	0	0	0	1	0	0	0	0	0	0	0	0	1	0	0
OTU1271	0	0	0	1	0	0	0	0	1	1	0	1	0	0	0	2	0	0	0	0	0	0	0	0	0	2	0	0	0	0	0	0	0	1	0	1	0	0	0	0	0	0	1	2	0	5	1	0	0
OTU1272	0	0	0	0	0	0	0	0	0	0	1	0	2	0	0	0	0	0	0	0	0	0	0	0	0	0	0	0	0	0	0	0	1	0	0	0	0	0	0	0	3	4	0	0	16	2	0	1	0
OTU1273	0	0	1	0	0	0	2	2	2	1	2	3	2	3	0	0	0	0	6	0	0	5	0	0	0	0	0	0	1	0	1	0	2	0	0	0	0	9	2	0	0	0	0	0	0	0	2	0	0
OTU1274	1	2	3	1	0	0	0	0	0	0	1	3	0	0	0	1	2	0	1	0	1	0	0	0	3	0	0	1	3	3	1	0	2	0	0	2	0	1	2	0	0	1	0	0	1	0	1	0	0
OTU1275	0	0	0	0	0	1	0	0	0	0	0	0	0	0	0	0	0	0	0	0	0	0	0	0	0	0	0	0	0	0	0	0	0	0	0	0	0	0	0	0	0	0	0	0	0	0	0	0	0
OTU1276	0	0	1	4	0	0	0	0	0	0	0	2	0	0	0	1	0	0	0	0	0	0	2	3	2	0	1	2	0	0	0	2	0	0	0	3	1	0	0	0	1	0	0	0	0	0	2	1	0
OTU1277	2	1	0	1	0	0	0	0	1	0	2	0	1	0	0	2	2	0	0	0	0	0	0	0	0	0	0	0	0	1	1	0	0	1	1	1	0	3	1	0	0	2	0	0	0	1	0	0	2
OTU1278	0	0	0	0	0	0	0	0	0	0	0	0	0	0	0	0	0	0	0	3	0	0	0	0	0	0	0	0	0	0	0	0	0	0	0	0	0	0	0	0	0	0	1	0	1	0	0	19	0
OTU1279	0	0	0	0	0	0	0	0	0	0	0	0	0	0	0	0	0	0	0	0	0	0	0	0	0	0	0	6	0	0	0	0	1	0	0	0	0	0	0	0	2	2	9	2	4	2	0	0	0
OTU1280	3	0	1	2	2	2	2	0	1	0	0	1	1	1	0	0	0	0	1	0	0	0	0	0	0	1	1	3	1	1	1	0	0	0	0	1	0	0	1	0	0	0	0	0	0	0	0	0	2
OTU1281	1	0	0	0	0	0	0	0	0	0	0	0	0	0	0	0	0	0	0	0	0	1	0	0	0	0	0	0	1	0	0	0	0	0	0	0	0	0	0	0	0	9	0	1	0	0	0	0	9
OTU1282	0	0	0	0	0	0	0	0	0	0	0	0	0	0	0	0	0	0	0	0	0	0	0	0	0	0	0	0	0	0	0	0	1	0	0	0	0	0	0	0	0	0	0	0	0	0	0	0	0
OTU1283	0	0	1	1	0	0	0	0	0	1	1	0	0	0	0	0	0	0	1	0	0	1	0	0	0	0	0	0	0	0	1	0	3	0	0	0	0	0	0	0	2	0	1	0	0	0	0	2	0
OTU1284	0	0	0	0	1	0	1	0	0	0	4	0	0	0	0	0	1	0	0	0	0	0	0	0	0	0	0	0	0	0	0	0	0	0	0	0	0	0	0	0	1	0	0	0	0	2	0	1	0
OTU1285	0	0	0	0	1	0	0	0	1	0	0	1	0	0	0	0	2	0	0	0	0	0	0	0	0	0	2	0	0	0	0	0	0	0	0	1	0	0	0	0	1	0	8	0	2	0	1	5	1
OTU1286	0	0	0	0	0	3	0	0	0	0	0	0	0	0	0	0	0	0	0	0	0	1	3	0	1	3	0	0	0	0	0	0	0	0	0	0	0	0	0	0	1	0	0	2	0	3	0	0	1
OTU1287	1	1	0	1	0	0	1	1	1	0	1	0	0	0	0	0	0	0	0	0	0	0	0	0	0	0	0	5	3	1	0	0	2	0	0	0	0	3	3	1	0	0	0	0	0	1	1	0	2
OTU1288	0	0	0	0	0	0	0	0	0	0	0	0	0	0	0	0	0	0	0	0	0	0	0	0	0	0	0	0	0	0	0	0	0	0	0	0	0	0	0	0	0	1	1	2	9	1	0	3	1
OTU1289	0	0	0	0	0	0	0	0	0	0	0	0	0	0	0	0	0	0	0	0	0	0	0	0	0	0	0	0	0	0	0	0	0	0	0	0	0	0	0	0	4	1	0	0	3	2	3	1	4
OTU1290	0	0	0	0	0	0	0	0	0	0	0	0	0	0	0	0	0	0	0	0	0	0	0	0	0	0	0	0	0	1	0	0	0	0	0	0	0	0	0	0	0	0	0	0	0	0	0	0	0
OTU1291	0	0	0	0	0	1	0	0	0	0	0	0	0	0	0	0	0	0	0	0	0	0	0	0	0	0	0	0	0	0	0	0	0	0	0	0	0	0	0	0	0	0	0	0	0	0	0	0	0
OTU1292	0	0	0	0	0	2	0	0	0	0	13	0	0	0	2	1	0	0	0	18	0	2	1	0	0	0	0	0	0	0	0	2	0	0	0	0	0	0	0	0	0	0	0	4	0	0	0	1	0
OTU1293	0	0	0	0	0	0	0	0	0	1	1	0	0	0	0	0	2	0	0	0	0	0	0	0	0	0	0	0	0	0	0	0	0	0	0	0	0	0	0	4	0	1	0	0	0	6	0	0	0
OTU1294	0	0	2	1	6	0	0	1	0	1	0	0	2	0	0	0	0	0	0	0	0	1	4	3	5	0	1	2	1	1	2	2	0	0	1	0	1	0	1	3	2	0	0	0	0	0	0	2	1
OTU1295	0	0	1	0	0	0	0	0	0	1	0	0	0	0	0	0	0	0	0	0	0	0	0	0	0	0	0	0	0	0	0	2	0	0	0	0	0	0	0	0	1	1	0	0	0	0	0	0	3
OTU1296	0	2	1	12	0	1	0	0	0	0	0	0	0	0	1	0	0	0	0	0	0	0	0	0	0	0	16	5	0	0	0	0	0	0	0	0	0	0	4	0	0	0	0	0	0	2	0	0	0
OTU1297	1	2	0	0	0	1	0	0	5	0	0	0	3	0	0	0	0	0	5	0	0	0	0	0	0	0	0	0	1	2	2	8	3	0	0	0	12	2	2	0	1	0	1	0	0	0	0	0	0
OTU1298	0	0	0	0	0	2	0	0	0	0	0	0	0	0	0	0	1	0	0	0	0	0	0	0	1	0	0	1	1	0	1	2	1	3	0	0	0	0	0	4	1	0	0	0	0	1	7	0	0
OTU1299	0	2	3	1	1	0	0	1	0	1	1	0	0	0	0	11	0	2	0	0	2	1	0	0	5	2	0	0	0	0	0	2	2	0	0	0	0	3	1	0	0	1	0	0	0	0	0	0	0
OTU1300	0	0	0	0	0	0	0	0	0	1	0	0	0	0	0	0	0	2	0	0	0	0	0	0	0	0	0	0	0	0	0	0	0	0	0	1	0	0	0	0	1	0	1	0	3	0	0	0	1
OTU1301	0	0	0	0	0	0	0	0	0	0	18	0	1	0	0	0	0	0	1	20	1	2	0	0	0	0	0	0	0	2	0	0	0	0	0	0	0	1	0	6	0	0	0	1	0	0	0	0	0
OTU1302	0	0	2	0	0	0	0	0	0	0	1	0	0	0	0	0	0	0	0	0	0	0	0	0	0	0	0	0	0	0	0	0	0	0	0	0	0	0	0	0	4	0	1	1	0	4	0	0	0
OTU1303	1	3	2	0	0	0	1	0	0	0	0	0	3	0	0	2	1	0	0	1	0	0	0	0	0	3	0	2	1	2	0	0	0	0	0	2	2	0	0	0	0	0	0	0	0	1	1	2	1
OTU1304	1	1	0	0	0	0	0	0	0	0	0	0	0	0	0	0	0	0	0	0	0	0	0	0	0	0	0	0	1	0	0	0	0	0	0	0	0	0	1	0	5	0	0	10	0	0	2	0	2
OTU1305	0	0	0	0	2	0	0	0	0	0	0	0	3	0	0	0	0	0	1	0	0	0	0	0	0	1	0	0	1	0	0	0	0	0	0	0	0	0	0	0	0	2	0	0	2	1	0	0	1
OTU1306	1	0	0	0	4	0	0	1	0	1	2	2	0	0	0	0	3	1	0	0	1	0	0	0	3	2	0	0	0	3	0	0	1	2	1	0	0	0	0	0	1	1	2	0	0	0	1	0	1
OTU1307	0	0	0	0	0	0	0	0	0	0	0	0	0	0	0	0	0	0	0	0	0	0	0	0	0	0	0	0	0	0	0	0	0	0	0	0	0	0	0	0	0	3	0	4	10	2	0	1	0
OTU1308	0	0	0	0	0	0	0	0	0	0	0	0	0	0	0	0	0	0	0	0	0	0	0	0	0	0	0	0	0	0	0	0	0	0	0	0	0	1	0	1	0	0	3	0	0	0	0	0	0
OTU1309	0	0	0	0	0	0	0	0	0	0	0	0	0	0	0	0	0	0	0	0	0	0	0	0	0	0	0	0	0	0	1	0	0	0	0	0	0	0	1	0	1	0	0	6	0	3	0	2	8
OTU1310	0	1	0	0	0	0	0	0	0	0	0	0	0	0	0	1	0	0	0	0	0	0	1	0	0	0	0	0	0	0	0	0	0	0	0	0	0	0	0	0	1	2	0	0	2	5	0	0	0
OTU1311	0	0	0	0	0	0	0	0	1	0	13	0	0	0	2	0	0	1	0	5	2	6	0	0	1	1	0	0	0	3	0	0	1	4	0	0	0	0	0	4	0	2	0	0	0	0	0	0	0
OTU1312	0	0	0	0	0	0	0	0	0	0	0	0	0	0	0	0	0	0	0	0	0	0	0	0	0	0	0	0	0	0	0	0	0	0	0	0	0	0	3	0	0	6	0	6	7	1	4	0	0
OTU1313	0	0	0	0	0	0	0	0	0	0	0	0	0	0	0	0	0	1	0	0	0	0	0	2	0	0	2	0	0	0	0	0	0	0	0	7	0	0	0	0	4	0	0	0	0	0	0	0	0
OTU1314	0	0	0	0	0	0	0	0	0	0	0	2	0	1	0	0	0	1	0	0	0	0	0	0	0	0	0	0	0	0	0	0	0	0	1	0	0	0	0	0	0	0	0	0	0	0	0	0	0
OTU1315	0	0	0	0	0	0	0	0	0	0	1	0	1	0	0	0	0	1	0	0	0	0	0	0	0	0	0	0	0	0	0	0	0	0	0	0	0	0	0	0	1	0	0	0	0	0	0	0	0
OTU1316	0	0	1	0	0	0	0	0	1	0	0	0	0	0	0	0	0	0	0	0	0	0	2	0	0	0	0	0	0	1	0	0	0	0	0	1	0	0	0	0	0	0	0	0	0	3	3	0	0
OTU1317	0	0	0	0	0	0	0	0	0	0	0	0	0	0	0	0	0	0	0	0	0	0	0	0	0	0	0	0	0	0	0	0	0	0	0	0	0	0	1	0	0	0	0	0	0	0	0	0	0
OTU1318	0	0	0	0	0	0	0	0	0	0	2	0	0	0	0	0	0	0	0	0	0	0	0	0	0	0	0	0	0	0	0	0	0	4	0	0	0	0	0	0	0	1	1	0	1	3	2	0	6
OTU1319	1	1	7	0	0	1	0	0	1	0	3	0	1	0	0	2	0	1	1	2	0	0	1	0	0	0	0	4	0	0	0	0	1	1	0	0	0	0	0	1	0	1	0	0	0	0	0	4	0
OTU1320	0	0	1	0	0	0	0	0	0	0	0	0	0	0	0	0	0	0	0	0	0	0	0	0	0	3	0	0	0	0	0	0	0	0	0	0	0	0	0	0	0	1	0	0	3	2	6	1	4
OTU1321	0	0	0	0	0	0	0	0	0	0	0	0	0	0	0	0	0	0	0	0	0	0	1	0	0	0	1	0	0	0	0	0	0	0	0	0	0	0	0	0	10	1	6	2	0	2	0	2	0
OTU1322	0	1	0	1	0	0	0	0	0	0	0	0	0	0	0	0	0	0	0	0	0	0	0	0	0	0	0	0	0	0	0	0	0	0	0	0	0	0	0	0	4	5	6	2	4	1	0	3	0
OTU1323	1	0	0	0	0	0	0	0	0	0	0	0	0	0	0	0	0	0	0	0	0	1	0	2	1	0	0	0	0	0	0	1	0	0	1	0	0	0	0	0	0	5	0	1	0	0	0	0	10
OTU1324	0	0	0	0	0	0	0	0	0	0	0	0	0	0	0	0	0	0	0	0	0	0	0	0	0	0	0	0	0	0	0	0	0	0	0	0	0	0	0	0	0	0	0	22	0	0	0	2	0
OTU1325	0	0	0	0	0	0	1	0	0	0	0	0	1	0	0	0	0	2	0	0	0	0	0	2	0	0	0	0	0	0	0	0	0	0	0	1	0	0	0	0	4	0	1	0	0	1	0	0	0
OTU1326	0	0	0	0	0	0	0	0	0	0	0	0	0	0	0	0	0	1	0	0	0	0	0	0	0	0	0	0	0	0	0	0	0	0	0	0	0	0	0	0	3	0	1	0	2	4	0	2	0
OTU1327	0	0	0	0	0	0	0	0	0	0	0	0	0	0	0	0	0	0	1	0	0	0	0	2	0	0	1	0	0	0	0	0	0	1	0	0	0	0	0	0	0	9	1	0	0	5	0	0	0
OTU1328	0	0	0	1	0	1	0	0	1	0	0	0	0	0	0	0	0	0	1	0	0	6	2	4	3	0	1	1	0	1	0	0	0	0	1	0	0	1	0	0	0	0	1	0	0	1	0	3	3
OTU1329	0	0	0	0	0	2	0	1	0	0	0	0	0	0	0	0	1	0	0	0	0	0	0	1	0	0	0	0	0	0	0	0	0	0	0	0	0	0	0	2	3	0	3	4	0	0	1	1	1
OTU1330	0	0	0	0	0	0	0	1	0	0	0	2	0	0	0	0	1	0	0	0	0	0	0	0	1	0	0	0	0	0	0	0	0	0	0	2	0	0	0	0	0	0	0	4	2	1	1	2	0
OTU1331	0	0	0	0	0	0	0	0	0	0	0	0	0	0	0	1	0	0	1	0	0	0	0	0	0	0	0	0	0	1	0	0	0	0	0	0	0	0	0	0	0	0	0	0	0	0	0	0	0
OTU1332	0	0	0	0	0	0	0	0	0	0	0	0	0	0	17	0	0	0	1	9	1	0	0	0	0	0	0	5	0	0	7	0	0	2	0	1	3	0	0	0	0	0	0	0	0	1	1	0	0
OTU1333	0	0	0	0	0	0	0	0	0	0	0	1	0	0	0	1	1	1	0	0	0	0	3	4	2	0	0	1	1	0	1	0	1	0	0	1	0	0	0	1	0	0	0	3	0	1	2	0	3
OTU1334	0	0	0	0	0	0	0	0	0	0	0	0	6	0	0	0	0	0	0	0	0	0	0	0	0	0	0	0	0	0	0	0	0	0	0	1	0	0	4	0	0	0	0	0	0	3	0	3	1
OTU1335	0	0	0	0	0	0	0	0	0	0	0	0	0	0	0	0	0	0	0	0	0	0	0	0	0	0	0	0	0	0	0	0	0	0	0	0	0	0	0	0	0	0	8	1	0	2	1	2	0
OTU1336	0	0	0	0	0	0	0	0	0	0	0	0	0	0	0	0	0	0	0	0	0	0	0	0	0	0	0	0	0	0	0	0	0	0	0	0	0	0	0	2	0	0	1	8	6	1	10	0	1
OTU1337	0	5	0	0	6	0	0	0	0	0	0	1	0	1	0	0	0	0	0	2	2	2	2	7	1	0	2	0	0	0	0	0	2	0	0	0	0	0	0	0	0	0	0	2	0	0	0	0	0
OTU1338	0	0	1	0	0	0	0	0	0	0	0	1	0	0	0	0	0	1	0	0	0	0	0	0	0	0	0	0	0	0	0	0	0	1	0	3	2	0	0	0	1	2	3	0	0	2	0	1	0
OTU1339	16	2	4	0	2	0	0	0	0	1	2	0	0	2	3	2	0	0	0	0	0	1	0	0	3	1	2	2	0	0	1	0	0	0	0	0	0	0	0	0	0	0	0	0	0	0	0	0	0
OTU1340	3	1	0	0	0	0	0	1	2	0	14	0	0	0	0	2	0	0	3	2	0	4	1	0	2	0	0	0	0	0	2	0	0	0	0	0	0	5	1	1	0	0	0	0	0	0	0	0	0
OTU1341	0	0	0	0	0	0	0	0	1	0	0	1	0	0	0	0	0	0	0	0	0	0	0	0	0	0	0	0	0	1	0	0	0	0	0	0	0	0	1	0	5	1	1	1	0	2	0	0	0
OTU1342	0	0	0	0	0	0	0	0	0	0	3	0	0	0	0	0	0	0	0	0	0	0	0	0	1	0	0	0	0	0	0	0	0	0	0	0	0	0	0	1	0	2	0	1	0	0	0	0	0
OTU1343	0	0	0	0	0	0	0	0	0	0	0	0	0	0	0	0	0	0	0	0	0	0	0	0	0	0	0	0	0	0	0	0	0	0	0	0	1	0	0	0	2	0	0	0	0	3	0	1	0
OTU1344	0	0	0	0	0	0	0	0	0	0	0	0	0	0	0	0	0	2	3	0	0	0	0	0	0	0	0	0	0	0	0	0	0	0	0	0	0	0	0	0	0	2	4	4	1	0	2	1	0
OTU1345	0	0	0	0	0	0	0	0	0	0	0	0	0	0	0	0	0	0	0	0	0	0	0	0	0	0	0	0	0	0	0	0	0	0	0	0	0	0	0	0	0	0	0	0	0	0	0	0	0
OTU1346	0	0	0	0	0	0	0	0	0	0	0	1	0	0	0	0	0	0	0	0	0	0	0	0	0	1	0	0	0	0	0	0	0	0	0	0	0	0	0	0	0	0	0	0	0	0	1	0	1
OTU1347	0	0	0	0	0	0	0	0	0	0	0	1	0	0	0	0	0	0	0	0	0	0	0	0	0	0	0	1	0	0	1	0	0	0	0	0	0	0	1	0	1	0	0	0	0	0	1	6	0
OTU1348	0	1	0	0	0	0	0	0	0	0	0	0	0	0	0	0	0	0	0	0	0	0	0	0	0	0	0	0	0	0	0	0	0	2	0	0	0	0	0	0	0	0	2	3	0	0	0	1	0
OTU1349	0	0	0	0	0	0	0	1	6	1	1	1	0	0	0	0	0	0	0	0	0	0	0	0	0	0	0	0	0	0	1	0	0	0	0	0	2	3	0	0	0	0	0	0	0	0	0	0	0
OTU1350	3	4	0	1	1	1	4	1	0	0	0	2	1	0	0	1	0	0	0	0	0	0	0	0	2	1	0	2	0	0	0	0	0	0	0	5	0	0	1	1	0	0	3	1	2	0	0	2	1
OTU1351	0	0	0	0	0	0	0	0	0	0	0	0	0	0	0	0	0	1	0	0	0	1	0	3	0	0	0	0	0	0	1	0	0	4	1	0	0	0	1	0	0	0	2	0	1	1	0	0	0
OTU1352	0	0	0	0	0	0	0	0	0	0	0	0	0	0	0	0	0	0	2	0	0	0	0	0	0	0	0	1	0	0	0	0	0	2	0	0	0	2	0	0	0	0	1	0	0	3	2	0	0
OTU1353	0	0	2	3	0	0	0	0	1	0	0	0	1	0	0	1	1	0	0	0	2	3	0	0	3	0	3	0	0	0	0	0	0	0	2	0	0	4	0	0	0	0	1	0	2	0	2	0	0
OTU1354	0	1	0	0	0	0	0	0	0	2	0	0	0	0	0	2	4	0	0	0	0	5	0	0	0	0	0	0	0	0	0	0	0	1	1	0	0	2	4	3	0	0	0	0	0	3	1	3	5
OTU1355	0	0	0	0	0	0	1	0	0	2	0	1	0	3	8	1	1	3	0	4	2	1	0	0	1	1	1	2	0	2	0	0	0	1	0	2	0	1	1	0	0	0	1	1	0	0	0	0	0
OTU1356	0	1	0	10	1	0	2	0	0	1	0	0	0	0	3	0	0	0	0	0	0	0	0	0	0	0	18	0	0	0	0	0	0	0	0	0	0	0	0	0	2	0	0	0	0	0	5	0	0
OTU1357	0	0	0	1	1	0	0	0	1	0	2	2	0	0	0	0	0	0	0	0	1	0	0	0	1	1	0	2	0	0	0	0	2	0	0	0	1	0	0	2	0	4	0	0	2	5	2	0	2
OTU1358	0	0	0	0	0	0	0	0	0	0	0	0	0	0	0	0	0	0	0	0	0	0	0	0	0	0	0	0	0	0	0	0	2	0	0	0	0	0	0	0	0	0	0	0	0	0	0	0	0
OTU1359	0	0	0	0	0	0	0	0	0	2	0	0	0	0	0	0	2	0	0	0	0	0	0	0	0	0	0	0	0	0	0	0	0	0	1	0	0	0	0	0	5	0	3	0	1	2	1	0	0
OTU1360	0	0	0	0	0	0	0	1	0	0	1	0	0	0	0	0	0	0	0	0	0	1	0	0	0	0	0	0	0	0	0	0	0	0	0	0	0	0	0	0	0	0	0	2	13	1	1	0	0
OTU1361	0	0	0	0	0	0	0	0	0	0	1	0	0	0	0	0	0	0	0	0	0	0	0	0	1	1	1	0	1	0	0	0	0	0	0	0	0	0	0	0	0	0	0	3	0	0	11	0	0
OTU1362	3	0	0	0	0	0	0	0	0	0	0	0	0	0	0	0	0	0	0	0	1	0	0	1	0	0	0	0	0	0	0	0	0	0	0	0	0	0	1	0	0	8	0	0	0	0	0	0	1
OTU1363	3	4	1	0	0	0	4	0	0	0	0	0	0	0	0	1	0	0	1	2	0	1	2	0	1	0	0	1	3	4	1	3	0	2	1	5	1	4	1	1	0	0	0	0	0	0	0	0	0
OTU1364	0	0	0	0	0	0	0	0	0	0	0	0	0	0	0	0	0	0	0	0	0	0	0	0	0	0	0	0	0	0	0	0	0	0	0	0	0	0	0	0	3	0	0	2	1	3	0	2	0
OTU1365	0	0	0	0	0	0	0	0	0	0	0	0	1	0	0	0	0	0	0	0	0	3	0	6	0	0	1	3	0	1	0	0	0	0	0	0	1	0	0	1	0	4	3	0	0	0	0	0	1
OTU1366	0	0	0	0	0	0	0	0	0	0	0	0	0	0	0	0	0	0	0	0	0	0	0	0	0	0	0	0	0	0	0	0	0	0	0	1	0	0	0	2	0	1	0	0	0	0	0	0	2
OTU1367	1	0	0	0	2	2	4	0	0	0	2	0	0	0	0	1	2	2	0	0	0	0	2	1	2	0	0	0	0	1	0	0	0	0	0	0	0	0	1	0	0	0	0	0	0	1	0	0	1
OTU1368	0	0	0	0	0	0	0	0	0	0	0	0	0	0	0	0	0	0	0	0	0	0	0	0	0	0	0	0	0	0	0	0	0	0	0	0	0	0	0	0	0	0	0	0	0	0	0	0	0
OTU1369	2	0	0	0	0	0	0	0	0	0	0	0	1	0	0	0	0	0	0	0	0	0	0	0	0	0	0	0	0	0	0	0	0	0	0	0	0	0	0	0	0	5	0	7	0	0	0	0	8
OTU1370	0	0	0	0	0	0	0	0	0	0	0	0	0	0	0	0	0	0	0	0	0	1	0	0	0	0	0	0	0	0	0	0	0	0	0	0	0	0	0	0	0	0	0	0	0	0	0	0	0
OTU1371	0	0	0	0	0	0	3	0	0	0	1	0	0	0	0	0	0	0	0	0	0	0	0	0	0	0	0	0	0	0	0	0	0	0	0	0	0	0	0	0	0	0	0	0	0	2	2	3	6
OTU1372	0	0	0	0	0	0	0	0	0	0	0	0	0	0	0	0	0	0	0	0	0	0	0	0	0	0	0	0	0	0	0	0	0	0	0	0	0	0	0	0	0	0	0	0	0	3	0	13	1
OTU1373	0	1	0	0	0	0	0	0	0	2	0	0	0	0	0	0	0	0	0	0	0	0	0	0	0	0	0	0	0	0	0	0	0	0	0	0	0	0	0	1	0	5	1	14	0	3	5	0	0
OTU1374	0	0	0	0	0	0	0	0	1	0	0	0	0	0	0	0	0	0	0	0	0	0	0	0	0	0	0	0	0	0	0	0	0	0	0	1	0	0	0	0	3	0	1	0	2	0	0	0	0
OTU1375	0	1	0	2	2	3	2	2	1	1	1	0	0	0	0	2	0	0	0	0	0	0	0	0	1	0	0	0	0	1	0	0	0	0	0	0	0	2	4	0	0	0	1	0	1	0	0	0	0
OTU1376	0	3	2	12	2	0	0	0	0	0	0	0	0	0	0	9	0	4	2	2	8	0	3	0	3	0	0	0	0	0	0	0	0	0	0	0	0	1	0	1	0	0	1	0	0	0	0	0	1
OTU1377	0	0	0	0	0	0	0	0	0	0	1	0	0	0	0	0	0	0	0	0	0	0	0	0	0	0	0	0	0	0	0	0	0	0	0	0	0	0	0	0	0	0	0	1	0	1	0	1	0
OTU1378	0	0	0	0	0	0	0	0	0	0	0	0	0	0	0	1	0	0	0	0	0	0	0	0	0	0	0	0	0	0	0	0	0	1	1	0	0	0	0	0	0	4	0	0	0	0	8	1	6
OTU1379	0	2	2	10	0	4	0	1	0	0	0	0	0	0	0	0	0	1	0	0	4	0	11	0	8	0	0	0	0	0	0	0	1	0	0	0	0	0	0	0	1	0	0	0	0	0	0	0	0
OTU1380	0	0	0	1	0	0	0	0	0	0	2	1	0	0	0	0	0	0	0	0	0	0	0	0	1	0	0	0	0	0	0	0	0	0	1	1	0	0	0	0	0	0	2	0	3	0	0	1	0
OTU1381	0	0	0	0	0	0	0	0	0	0	1	0	0	0	0	0	1	0	0	0	0	0	0	0	0	0	0	0	0	0	0	0	0	0	0	0	1	0	0	0	0	0	0	0	0	0	0	6	0
OTU1382	0	0	0	0	0	0	0	0	0	0	0	0	0	0	0	0	0	0	0	0	0	0	0	0	0	0	0	0	0	0	0	0	0	0	0	0	0	1	0	0	0	0	0	0	0	0	0	0	0
OTU1383	0	1	0	0	2	0	0	0	0	0	0	0	0	0	0	11	0	1	1	0	0	1	0	0	0	0	0	0	0	0	0	0	3	0	0	0	0	0	0	0	0	1	0	0	2	0	0	0	0
OTU1384	3	0	0	0	0	0	0	0	2	0	7	4	3	0	0	0	3	0	0	9	0	0	0	0	0	1	0	1	0	0	8	0	0	0	0	0	0	3	3	0	0	0	1	0	0	0	0	0	0
OTU1385	0	0	0	0	0	0	0	0	0	0	0	0	0	0	0	0	0	0	0	0	0	0	0	0	0	0	0	0	0	0	0	0	0	0	0	0	0	0	0	0	1	0	1	0	0	3	0	0	0
OTU1386	0	0	0	1	0	0	0	0	0	0	0	0	0	0	0	1	3	0	0	0	0	0	1	0	0	0	0	3	1	0	0	0	0	0	0	0	0	0	0	0	0	0	0	1	0	1	0	0	1
OTU1387	0	0	0	0	3	0	0	0	0	0	1	0	1	1	0	0	0	0	3	0	0	0	0	0	0	0	0	0	1	0	0	2	0	0	0	0	0	0	1	0	1	1	0	0	0	5	0	1	0
OTU1388	1	0	1	0	1	0	2	0	1	0	2	0	2	0	0	0	1	0	0	0	0	0	0	0	0	1	1	0	0	0	2	1	1	2	1	0	0	3	1	1	2	2	0	0	0	0	0	2	0
OTU1389	0	0	0	0	0	0	0	0	0	0	0	0	0	0	0	0	0	0	0	0	0	0	0	0	0	0	0	0	0	0	0	0	0	0	0	0	0	0	0	0	1	3	0	0	2	2	0	0	1
OTU1390	0	0	0	0	0	0	0	0	0	0	0	0	0	0	0	0	0	0	0	0	0	0	0	0	0	0	0	0	0	0	0	0	0	0	0	0	0	0	0	0	0	0	3	7	9	3	7	0	0
OTU1391	0	0	0	0	0	0	0	0	0	0	6	0	1	0	13	7	0	0	0	10	1	0	0	0	0	0	0	0	0	0	1	1	1	0	0	1	0	0	0	0	1	0	0	0	0	0	0	1	0
OTU1392	0	0	0	0	0	0	0	0	0	2	0	0	0	0	0	0	1	0	0	0	0	0	0	0	0	0	0	0	0	0	0	0	0	0	0	0	0	0	0	3	0	3	0	0	0	1	12	1	0
OTU1393	0	1	0	0	2	0	0	0	0	0	0	1	3	0	0	0	2	0	0	2	0	2	0	0	0	2	0	0	3	1	0	1	0	0	0	0	1	0	4	0	0	3	0	0	0	0	3	0	0
OTU1394	0	0	0	0	0	0	0	0	0	0	0	0	0	0	0	0	0	1	0	0	0	0	0	0	0	2	0	0	0	0	1	0	0	0	1	1	0	0	0	0	9	0	4	3	4	1	0	0	0
OTU1395	0	0	0	0	0	0	0	0	0	0	0	0	0	0	0	0	0	0	0	0	0	0	0	0	0	0	0	0	0	0	0	0	0	0	0	0	0	0	0	0	1	0	2	4	1	2	0	3	0
OTU1396	0	0	1	0	0	0	0	0	0	2	0	0	0	1	0	2	2	0	0	3	0	1	2	0	4	0	2	0	0	0	0	0	2	0	0	0	2	1	0	0	0	0	0	0	0	1	0	0	4
OTU1397	0	0	0	0	0	2	0	0	0	1	0	0	0	0	0	0	1	0	0	0	0	0	0	0	0	0	0	0	0	0	0	0	0	0	0	2	0	0	0	0	0	2	0	4	18	3	3	0	0
OTU1398	8	0	0	0	1	0	1	0	0	0	9	0	0	18	0	0	0	0	3	0	0	2	0	0	0	0	0	0	0	0	4	0	0	1	0	0	0	0	0	0	0	0	0	0	0	1	0	0	0
OTU1399	0	0	1	2	1	0	0	0	0	2	0	0	0	0	0	2	0	3	0	0	10	0	5	0	5	0	0	0	2	1	0	5	0	0	0	0	0	7	2	0	0	0	1	0	0	0	0	0	0
OTU1400	0	0	0	0	0	0	0	1	9	0	0	0	0	0	0	2	1	0	0	4	2	0	2	0	0	0	0	0	0	0	0	0	2	0	0	0	2	0	0	0	0	0	0	0	0	0	3	5	5
OTU1401	0	0	0	0	0	0	0	0	0	0	1	0	1	0	0	0	0	0	3	0	0	1	0	0	0	3	0	1	0	0	0	0	0	0	0	1	0	0	0	0	1	1	0	0	0	3	0	3	2
OTU1402	0	0	0	0	0	0	0	0	0	0	0	1	0	0	0	0	2	0	0	0	0	0	0	0	0	0	0	0	0	0	0	0	0	0	0	0	0	0	0	0	4	0	1	0	1	1	0	0	0
OTU1403	0	0	0	0	0	0	0	0	0	0	0	0	0	0	0	2	0	0	0	0	0	0	0	0	0	0	0	2	0	0	0	3	2	0	0	0	0	0	0	0	0	0	0	0	0	0	0	0	0
OTU1404	0	0	0	0	1	0	0	0	0	0	0	0	2	0	0	0	1	0	0	0	0	0	0	0	0	0	0	0	1	0	1	0	0	0	0	0	0	0	0	0	1	0	0	4	4	10	0	6	0
OTU1405	0	0	0	0	0	0	0	1	0	0	0	0	0	0	0	0	0	1	0	0	0	0	0	0	0	0	0	0	0	0	0	0	0	0	0	0	0	0	0	0	1	5	0	2	0	0	0	0	0
OTU1406	2	0	0	2	1	0	1	2	1	0	0	0	0	0	0	0	0	0	0	0	0	1	0	0	1	0	4	0	0	0	0	0	0	0	0	1	0	3	2	0	1	2	2	5	0	0	1	0	2
OTU1407	0	0	0	0	0	0	0	0	0	0	0	0	0	0	0	0	0	0	0	0	0	0	0	0	0	0	0	0	0	0	4	0	0	0	0	0	0	0	0	0	0	2	0	1	0	1	0	0	0
OTU1408	1	0	0	0	0	0	0	0	0	0	0	0	0	0	0	0	0	1	0	0	0	1	0	0	0	0	0	0	0	0	0	0	0	0	0	2	0	0	0	0	4	0	0	1	0	0	1	3	0
OTU1409	0	0	0	0	0	0	0	0	0	0	0	0	0	0	0	0	0	0	0	0	0	1	0	0	0	0	3	0	0	0	1	0	0	0	0	0	1	0	1	0	0	0	0	0	0	0	0	0	7
OTU1410	1	0	0	0	0	0	0	0	9	0	0	1	1	0	0	0	0	0	0	0	0	1	2	2	2	0	3	1	0	0	0	0	0	0	0	0	10	0	0	1	0	0	2	0	0	0	2	0	0
OTU1411	2	0	0	0	0	0	0	0	0	0	0	0	0	0	0	0	0	0	0	0	0	0	0	0	0	0	0	0	0	1	0	0	0	0	0	0	1	0	0	0	2	0	5	0	0	1	0	0	0
OTU1412	0	0	0	1	0	0	2	0	1	2	0	0	0	0	0	0	0	1	0	0	2	0	0	0	0	0	0	0	1	1	0	2	0	0	0	0	1	2	5	0	0	1	0	1	0	0	0	0	0
OTU1413	1	0	0	0	0	0	0	0	0	0	0	2	0	0	0	2	0	0	0	0	0	0	0	0	0	0	5	0	0	0	0	0	1	0	0	0	0	0	0	0	0	2	0	0	0	0	1	5	2
OTU1414	0	0	0	0	0	0	0	0	0	0	0	0	0	0	0	0	1	0	0	0	0	0	0	0	0	2	0	0	2	1	0	0	0	0	1	0	0	0	1	1	0	0	0	0	0	0	0	0	0
OTU1415	0	0	0	0	0	0	0	0	0	0	0	0	0	0	0	0	1	1	3	0	0	0	1	0	0	0	0	0	0	0	0	1	0	0	0	0	4	1	0	0	0	2	0	0	0	2	0	1	2
OTU1416	0	0	0	0	0	0	0	0	0	0	0	0	0	0	0	0	0	2	0	0	0	0	0	0	0	0	0	0	0	1	0	0	0	0	0	0	0	0	0	0	0	1	1	0	0	3	2	1	0
OTU1417	0	0	0	0	0	0	0	0	2	0	0	0	0	0	0	0	0	0	0	1	0	0	0	0	0	0	0	0	0	1	0	0	0	0	0	0	0	0	0	0	4	2	0	0	0	0	2	1	1
OTU1418	0	0	0	0	0	0	0	0	0	0	0	0	0	0	0	0	0	0	0	0	0	0	0	0	0	0	0	0	0	0	0	0	0	0	0	0	0	0	0	0	0	0	0	0	0	0	0	0	0
OTU1419	0	0	0	0	0	0	0	0	0	0	0	0	0	0	0	0	0	0	2	0	0	0	0	0	0	0	0	0	0	0	0	0	0	0	0	0	0	0	0	0	0	0	0	0	0	0	0	1	0
OTU1420	0	0	0	0	0	0	2	0	0	0	0	0	0	1	0	1	0	0	0	0	4	5	5	4	3	1	1	0	0	0	0	0	0	0	0	0	1	0	0	0	5	0	0	0	0	1	0	0	0
OTU1421	0	0	0	0	0	0	0	0	0	0	0	0	0	0	0	0	0	0	0	0	0	0	0	0	0	0	0	0	0	0	0	0	0	0	0	0	0	0	0	0	0	0	0	0	0	0	0	0	0
OTU1422	0	1	1	5	0	0	0	0	0	3	0	3	0	1	0	0	0	0	1	0	1	3	2	0	0	0	4	0	3	0	0	0	0	0	0	0	0	6	0	0	0	2	0	0	2	0	0	0	0
OTU1423	0	0	0	0	4	1	0	0	2	0	1	0	0	0	2	0	0	0	0	0	0	0	3	1	0	0	0	0	0	0	0	0	0	2	1	0	2	0	2	0	0	0	0	0	0	3	2	0	0
OTU1424	0	0	0	0	0	0	1	0	0	1	0	0	0	0	0	0	0	0	0	0	0	1	0	0	1	0	1	0	1	0	0	2	0	0	0	1	1	3	0	0	1	1	0	0	0	1	0	2	2
OTU1425	0	0	0	0	0	0	0	0	0	0	1	0	0	0	0	0	0	0	0	0	0	0	0	0	0	0	0	0	0	0	0	0	0	0	0	0	0	0	0	0	2	1	1	0	0	2	1	0	0
OTU1426	0	1	4	1	2	0	0	0	0	0	0	0	0	0	0	7	1	3	4	0	1	0	10	0	4	0	0	0	0	0	0	3	1	0	0	0	0	0	0	1	2	0	0	0	0	0	1	0	0
OTU1427	0	0	0	0	0	0	0	0	0	0	0	0	0	0	0	0	0	0	0	0	0	0	0	0	0	0	0	0	0	0	0	0	0	0	0	0	0	0	0	0	0	2	0	0	2	1	2	0	8
OTU1428	0	0	0	0	0	0	0	0	0	1	0	0	0	0	0	0	1	1	0	0	0	2	2	4	0	0	0	0	0	0	2	5	0	0	1	0	1	1	0	1	4	0	0	3	0	0	0	0	0
OTU1429	0	0	0	0	0	0	0	0	0	0	0	0	0	0	0	0	0	0	0	0	0	0	0	0	0	0	0	0	0	0	0	0	0	0	0	0	0	0	0	0	0	0	0	4	15	2	10	0	0
OTU1430	0	0	0	0	0	0	0	0	0	0	0	0	0	0	0	0	0	0	0	0	0	0	0	0	0	0	3	0	0	0	0	0	0	0	0	0	0	0	0	0	0	0	0	0	0	0	0	0	3
OTU1431	0	0	0	0	0	0	0	0	0	0	1	1	0	0	0	0	0	0	0	0	0	0	2	0	0	0	0	0	0	0	0	0	0	2	0	0	0	0	0	0	0	0	0	0	0	0	1	3	2
OTU1432	0	0	0	0	0	0	3	1	1	1	1	2	0	0	0	1	0	0	2	1	0	0	0	0	0	2	2	0	2	0	0	1	0	0	0	0	1	1	0	0	1	1	2	0	1	0	3	0	2
OTU1433	0	0	0	0	0	0	0	0	0	0	0	0	0	0	0	0	0	0	0	0	0	0	0	0	0	0	0	0	0	0	0	0	0	0	0	0	0	0	0	0	0	0	0	0	1	1	8	0	1
OTU1434	3	0	0	0	0	0	0	0	0	0	0	0	0	0	0	4	0	1	0	0	0	0	0	0	0	0	0	0	0	0	0	0	0	0	2	0	0	0	0	0	0	0	0	0	0	0	0	0	10
OTU1435	0	0	0	0	1	0	0	0	0	0	0	0	0	0	0	1	1	0	0	0	0	0	0	0	0	0	0	0	2	1	0	0	2	0	0	1	0	0	0	0	4	0	1	3	0	0	1	0	0
OTU1436	0	3	0	4	0	0	0	1	0	1	0	0	0	0	0	5	0	5	0	1	2	1	2	3	4	0	0	0	0	0	0	0	2	0	0	0	0	0	0	0	1	2	0	0	0	0	0	0	0
OTU1437	0	0	0	0	0	0	0	0	0	0	0	0	0	0	0	0	0	0	0	0	0	0	0	0	0	0	0	0	0	0	0	0	0	0	0	0	0	0	0	0	0	0	0	0	0	0	0	0	0
OTU1438	0	0	0	0	0	0	0	1	0	0	0	0	0	0	0	0	0	0	0	0	0	1	0	0	0	0	0	0	0	0	0	0	0	0	0	0	0	0	0	0	0	0	1	0	0	0	2	0	0
OTU1439	0	0	0	0	0	0	0	0	0	0	1	0	0	0	0	0	0	0	0	0	0	0	0	0	0	0	0	0	0	0	0	0	0	0	0	0	0	0	0	0	0	0	0	0	0	0	0	0	0
OTU1440	1	1	0	0	0	2	0	1	0	1	0	2	1	0	0	1	0	0	0	0	3	0	0	0	5	0	0	0	0	0	0	0	1	6	0	0	0	0	1	0	0	1	0	0	0	4	0	0	3
OTU1441	0	0	0	2	0	0	0	1	0	0	0	0	0	0	1	0	0	5	0	0	9	0	3	0	9	0	1	0	0	1	0	0	1	0	2	0	0	0	0	3	1	0	0	0	0	0	0	0	0
OTU1442	0	0	0	0	0	0	0	0	0	0	0	0	0	0	0	0	2	0	0	0	0	9	0	0	0	0	0	0	0	0	0	0	0	14	0	0	0	1	2	1	0	1	0	0	0	1	0	3	3
OTU1443	0	0	1	0	0	0	0	0	1	0	0	0	0	0	0	0	1	0	0	0	1	0	0	0	0	3	0	0	0	0	0	0	0	0	0	0	0	0	0	0	3	2	1	1	0	0	0	0	1
OTU1444	0	0	2	0	0	0	0	0	0	0	0	0	2	0	0	1	0	0	0	0	0	0	0	0	0	0	0	0	0	0	0	0	0	0	0	0	0	0	0	0	6	0	5	0	0	1	0	0	1
OTU1445	0	0	0	0	0	0	0	0	0	0	0	0	0	0	0	0	0	0	0	0	0	0	0	0	0	0	0	0	1	0	0	0	0	0	0	0	0	0	0	0	0	0	0	0	0	0	0	0	0
OTU1446	0	0	0	0	0	0	0	0	0	0	0	0	0	0	0	0	0	0	0	0	0	0	0	0	0	0	0	0	0	0	0	0	0	0	0	3	0	0	0	0	6	0	1	0	0	1	2	0	0
OTU1447	5	0	2	0	0	0	0	1	0	4	0	3	0	21	0	1	0	0	0	0	0	2	0	0	0	0	0	0	0	0	2	0	0	0	3	0	0	0	0	0	0	0	0	0	0	0	0	0	0
OTU1448	0	0	0	0	0	0	0	0	0	0	0	0	0	0	0	0	0	0	0	0	0	0	0	0	0	2	0	0	0	0	0	0	0	0	0	0	0	0	0	0	0	0	0	0	0	0	0	0	0
OTU1449	0	0	0	0	1	0	0	0	0	0	0	0	0	0	0	0	0	0	0	0	0	0	0	0	0	0	0	3	0	0	0	0	0	0	1	0	0	0	0	0	0	0	1	4	1	1	1	0	0
OTU1450	1	1	0	0	0	0	0	0	0	0	3	2	0	1	3	0	0	0	0	0	0	0	0	0	0	0	0	0	0	0	0	0	0	0	0	0	0	0	0	0	3	0	0	0	0	0	0	0	1
OTU1451	2	1	0	0	0	0	2	0	0	0	1	0	0	0	0	0	0	0	0	0	0	0	0	0	0	0	0	0	0	0	0	0	0	1	1	0	0	1	0	0	2	0	0	0	3	2	1	3	0
OTU1452	4	0	0	0	0	0	0	1	0	0	0	0	0	0	0	1	1	0	0	0	0	0	0	0	0	0	0	0	0	0	0	0	0	0	0	0	0	0	0	0	0	0	0	3	0	0	1	0	0
OTU1453	0	2	0	1	0	0	0	2	0	0	0	2	0	0	0	0	0	1	0	0	2	3	7	4	6	0	0	0	1	0	0	0	0	0	0	0	0	0	0	0	1	0	0	0	0	0	0	0	0
OTU1454	0	1	0	0	0	0	0	0	0	0	0	0	0	0	0	0	0	0	0	0	0	0	0	0	2	0	0	0	0	0	0	0	0	0	0	0	0	0	0	1	3	3	0	7	5	2	0	2	0
OTU1455	0	0	0	0	0	0	0	0	0	0	3	0	1	1	0	1	1	0	5	14	0	0	0	0	0	0	0	3	0	0	4	0	0	0	0	0	3	0	0	1	0	0	0	0	0	1	0	0	0
OTU1456	1	0	0	0	0	0	0	0	0	0	0	0	0	0	2	3	0	0	0	0	0	0	0	0	0	0	0	0	0	0	0	0	0	0	0	0	0	0	0	0	3	5	1	1	5	2	1	0	1
OTU1457	0	0	0	0	0	0	0	0	0	0	0	1	0	0	0	0	0	0	0	0	0	0	0	0	0	0	0	0	0	0	0	0	3	0	0	0	0	0	0	0	1	4	2	1	2	1	0	0	0
OTU1458	0	0	0	0	0	0	0	0	0	0	0	0	0	0	0	0	0	0	0	0	0	0	0	3	0	0	0	0	0	0	0	0	2	0	0	0	0	0	0	0	2	0	0	4	0	0	0	1	0
OTU1459	2	0	0	0	0	0	0	0	0	0	3	0	2	0	0	2	4	1	0	0	0	0	0	1	1	0	0	0	0	0	0	0	0	1	0	0	0	0	1	3	2	0	0	0	0	1	0	2	0
OTU1460	0	5	0	1	2	5	0	0	0	0	0	0	2	0	0	0	0	0	0	0	1	16	0	0	0	3	0	0	0	1	0	0	2	7	0	0	0	0	0	0	3	0	0	0	0	0	0	0	0
OTU1461	0	0	0	0	0	0	0	0	1	0	0	0	0	0	0	0	0	0	0	1	0	0	1	0	0	0	0	0	0	0	0	0	0	0	0	0	0	0	0	0	2	0	1	4	0	1	0	0	0
OTU1462	0	0	0	0	0	0	0	0	0	1	0	0	1	0	0	0	0	1	1	0	0	0	0	0	0	0	0	0	0	1	0	0	0	0	0	4	0	0	0	1	0	1	0	0	2	2	0	3	1
OTU1463	0	0	0	0	0	0	0	0	0	0	0	0	0	0	0	0	0	0	0	0	0	0	0	0	0	0	0	0	0	0	0	0	0	0	0	0	0	0	0	0	1	0	0	0	1	0	0	5	2
OTU1464	0	0	0	1	0	0	0	0	0	1	0	0	2	0	0	1	0	1	0	0	0	3	2	1	4	0	0	1	0	0	0	0	0	1	0	1	0	0	4	0	0	0	0	0	0	4	0	0	1
OTU1465	0	0	0	0	1	0	2	0	0	0	0	0	4	1	0	0	0	0	0	0	0	0	0	0	0	0	1	0	1	1	3	1	1	0	0	0	4	2	4	2	0	0	3	0	0	0	0	0	0
OTU1466	0	0	0	0	0	0	0	0	0	0	0	0	0	0	0	0	0	0	0	0	0	0	0	0	0	0	0	0	0	0	0	0	0	0	0	0	1	0	0	0	0	0	0	0	3	1	5	0	2
OTU1467	0	0	1	0	0	0	0	0	0	0	0	0	0	0	0	0	1	0	0	0	0	1	0	0	0	0	0	0	0	0	0	1	0	0	0	0	0	0	0	0	4	2	4	0	0	2	0	1	0
OTU1468	0	0	0	0	0	0	0	0	0	0	0	0	0	0	0	0	0	0	0	1	0	0	0	0	0	0	0	0	0	0	0	0	0	0	0	0	0	0	0	0	0	0	3	3	2	0	1	4	0
OTU1469	11	0	1	0	0	0	0	0	0	2	1	0	2	15	0	1	0	0	0	0	0	1	0	0	1	0	0	0	0	0	4	3	0	0	0	0	0	0	3	0	0	0	0	0	0	3	0	0	0
OTU1470	0	0	0	0	0	2	0	0	0	0	0	0	0	0	0	0	0	0	0	0	0	0	0	0	0	1	0	0	0	0	0	0	0	0	0	0	0	1	0	0	0	3	1	2	1	2	0	0	0
OTU1471	0	2	1	0	1	4	0	0	0	1	1	0	2	0	0	0	1	0	0	0	0	0	0	0	0	4	0	1	0	2	0	0	1	2	0	0	0	4	0	2	1	0	1	0	0	2	0	0	2
OTU1472	0	1	0	0	0	0	0	0	0	0	0	0	0	0	0	0	0	0	0	0	0	0	0	0	0	0	0	0	1	0	0	0	0	0	0	0	0	0	0	0	2	0	0	0	0	4	0	0	0
OTU1473	1	1	1	0	1	0	0	0	2	0	1	2	0	0	0	0	0	0	0	0	0	0	0	0	0	0	0	0	0	0	0	0	0	0	0	0	0	0	0	0	0	1	0	0	3	1	0	3	2
OTU1474	0	0	0	0	0	0	0	0	0	0	0	0	0	0	0	1	0	0	0	0	0	0	0	0	0	0	0	0	0	0	0	0	0	0	0	0	0	0	0	0	1	2	9	1	1	0	0	1	0
OTU1475	0	0	2	0	0	2	0	2	5	2	0	2	1	0	0	0	6	0	1	1	0	0	0	0	0	0	0	1	0	0	0	0	1	0	0	1	0	2	0	0	0	0	0	0	0	0	2	0	0
OTU1476	0	0	0	0	0	0	0	0	0	0	0	0	4	0	0	1	0	0	0	0	0	0	0	0	0	0	0	1	0	0	0	0	0	0	0	0	0	0	0	0	0	0	0	0	0	0	0	0	0
OTU1477	0	0	0	0	0	0	0	0	0	0	0	0	0	0	0	0	0	0	0	0	0	2	0	0	0	0	0	0	0	0	0	0	0	0	1	0	0	0	0	0	0	2	0	2	0	0	0	0	0
OTU1478	0	1	0	1	0	0	0	0	0	1	1	0	0	0	0	0	0	1	0	0	0	0	0	0	0	0	0	0	0	0	0	0	0	0	0	0	0	0	0	0	0	0	0	0	1	0	3	2	0
OTU1479	7	1	1	0	0	0	0	1	0	1	0	3	0	0	0	0	0	1	1	0	0	0	0	0	0	0	0	0	0	1	0	0	5	5	0	1	6	0	2	0	0	0	0	0	0	0	0	0	0
OTU1480	4	1	4	3	1	0	0	0	0	0	2	0	0	0	0	3	0	6	4	0	1	0	0	0	2	0	0	0	2	0	0	1	2	0	0	0	0	0	1	1	0	0	0	0	0	0	0	0	0
OTU1481	0	1	0	0	0	0	0	1	0	0	1	0	0	0	0	1	0	1	0	0	0	0	0	0	1	0	0	0	0	0	0	0	0	0	0	0	0	0	0	0	10	1	7	11	0	0	1	0	0
OTU1482	0	0	0	0	0	0	0	0	0	0	0	0	0	0	0	0	0	0	0	0	0	0	0	0	0	0	0	0	0	0	0	0	0	0	0	0	0	0	0	0	2	2	1	0	0	0	2	1	5
OTU1483	0	0	0	0	0	0	0	0	0	0	0	0	0	0	0	0	0	0	0	0	0	0	0	0	0	0	0	0	0	1	0	0	0	0	0	1	0	0	0	0	2	0	4	0	5	2	0	2	0
OTU1484	0	0	0	0	0	0	0	0	0	0	0	0	0	0	0	1	0	0	0	0	0	0	0	0	0	0	0	0	1	0	0	0	0	1	0	0	0	0	0	0	4	0	0	0	1	5	0	0	1
OTU1485	0	0	0	0	0	0	0	0	2	0	0	1	0	0	0	0	0	0	0	0	0	0	0	0	0	0	0	0	0	0	0	0	0	1	0	0	0	0	0	0	0	0	0	3	0	0	0	0	0
OTU1486	0	0	0	0	0	0	0	0	0	0	0	0	0	0	0	0	0	0	0	0	0	0	0	0	0	0	0	0	0	0	0	0	0	2	0	0	0	0	0	0	0	0	0	0	0	0	0	0	0
OTU1487	2	0	0	5	1	0	0	1	0	1	0	0	0	0	0	0	0	0	0	2	2	0	13	0	5	0	1	0	0	0	0	0	0	0	0	0	0	0	0	1	0	0	0	3	3	2	0	0	0
OTU1488	4	0	0	3	0	0	0	0	0	2	0	0	0	1	0	0	0	4	0	3	3	0	0	0	0	1	3	1	5	2	0	0	1	0	5	0	0	0	0	0	1	2	0	0	0	1	0	0	0
OTU1489	0	0	0	1	0	0	0	0	0	0	0	0	0	0	0	0	0	0	0	0	0	2	0	0	0	0	0	0	0	0	0	0	0	2	0	0	0	0	0	0	4	1	0	0	0	4	1	0	0
OTU1490	0	1	0	0	0	2	0	0	5	1	0	0	0	0	0	0	0	0	0	0	0	4	0	0	2	2	0	0	0	0	1	0	0	0	0	0	0	1	0	0	0	0	0	0	1	0	4	0	6
OTU1491	0	0	0	0	0	0	0	0	0	0	0	0	0	0	0	0	0	0	0	0	0	0	0	0	2	0	0	0	0	0	0	0	0	0	0	0	0	0	0	0	0	11	0	31	0	0	0	0	1
OTU1492	0	0	0	0	0	0	0	0	0	0	0	0	0	0	0	0	1	1	0	0	0	0	0	0	0	0	0	0	0	0	0	0	1	0	0	2	0	0	0	0	0	0	0	0	0	0	1	0	0
OTU1493	0	1	0	0	0	0	0	0	0	0	0	0	0	0	0	0	0	0	0	0	0	0	0	2	0	0	2	0	0	0	0	0	0	0	0	0	0	0	0	0	0	0	0	0	0	5	1	0	0
OTU1494	0	0	0	0	0	0	0	0	0	0	0	0	0	0	0	0	1	0	0	0	0	0	0	0	0	0	0	0	0	0	0	0	0	0	0	0	0	0	0	0	1	1	0	0	0	1	0	0	0
OTU1495	0	0	0	0	0	0	0	0	0	0	0	0	0	0	0	0	0	0	0	0	0	0	0	0	0	0	0	0	0	0	0	0	0	2	0	0	0	0	0	0	0	0	0	0	0	0	0	0	36
OTU1496	1	0	0	0	0	0	0	0	0	0	0	0	0	0	0	0	0	0	0	0	0	0	0	2	0	0	0	0	0	0	0	0	0	0	0	10	0	0	0	0	0	0	0	0	0	0	0	1	0
OTU1497	0	0	0	0	0	0	0	0	0	0	0	0	0	0	0	0	0	0	0	0	0	0	0	0	0	0	0	1	0	0	0	0	0	0	0	0	0	0	0	0	0	0	1	0	0	1	0	2	1
OTU1498	2	0	0	0	1	0	0	0	1	0	0	0	1	0	0	0	0	0	0	0	0	0	0	0	0	0	0	0	1	0	0	0	0	0	1	0	0	0	1	0	0	4	17	1	1	2	0	0	0
OTU1499	0	0	0	0	0	0	0	0	0	0	0	0	2	0	0	0	0	0	0	0	1	0	0	0	0	0	0	0	0	0	0	1	0	0	0	0	0	0	0	0	0	0	1	4	0	0	1	0	0
OTU1500	0	0	1	0	0	0	0	0	1	0	0	2	0	0	0	0	0	0	0	0	0	0	0	0	0	0	0	0	0	0	0	0	0	0	0	2	0	0	0	0	0	3	0	5	16	1	1	2	0
OTU1501	0	0	0	0	0	0	0	0	0	0	0	0	0	0	0	2	0	0	0	0	0	0	0	0	0	0	0	0	0	0	0	0	0	0	0	0	0	0	0	0	0	0	0	25	0	0	0	0	0
OTU1502	0	0	2	0	0	0	0	0	0	0	0	1	0	0	0	0	0	0	0	0	0	0	0	2	0	0	0	0	0	0	0	3	0	0	0	0	0	0	0	0	0	1	1	2	6	1	0	0	0
OTU1503	0	0	0	1	0	0	0	0	0	2	4	0	0	0	11	6	1	1	2	2	0	0	0	0	0	0	0	1	0	0	1	0	2	0	0	0	1	0	1	0	0	0	0	0	0	0	0	0	0
OTU1504	0	0	0	0	0	0	0	0	0	0	0	0	0	0	0	0	0	0	0	0	0	0	0	0	0	0	0	0	0	0	0	0	0	0	0	0	0	0	0	0	0	0	0	0	0	0	0	0	1
OTU1505	0	1	0	0	0	0	0	0	0	0	0	0	0	0	0	0	1	0	0	0	0	0	0	0	0	0	0	0	0	0	0	0	0	2	0	1	0	0	0	0	1	3	0	1	1	0	0	0	0
OTU1506	0	1	0	0	0	0	0	0	0	0	0	0	0	0	0	0	0	0	0	0	0	3	1	0	0	0	0	0	0	0	0	0	0	1	0	0	1	0	0	0	0	0	0	0	0	1	0	1	0
OTU1507	0	0	0	0	0	0	0	0	0	0	0	0	0	0	0	0	0	0	0	0	0	0	0	1	0	0	0	0	0	0	0	0	0	0	0	0	0	0	0	0	0	0	0	0	0	0	0	21	0
OTU1508	0	0	0	0	0	0	0	0	0	0	4	0	0	0	0	1	0	0	5	1	0	1	0	0	0	0	0	1	0	0	0	0	0	2	0	0	0	0	0	2	2	3	0	0	0	0	2	0	0
OTU1509	0	0	0	0	0	0	0	0	0	0	0	0	0	0	0	0	1	0	0	0	0	0	0	0	0	0	0	0	0	0	0	0	0	0	0	0	0	0	0	0	1	0	0	0	0	1	16	4	1
OTU1510	1	0	0	0	1	0	0	0	0	0	0	0	0	0	0	0	0	0	1	0	0	0	0	0	0	0	0	0	0	0	0	0	0	0	0	0	0	0	0	0	0	0	1	0	0	1	13	5	1
OTU1511	0	1	1	1	0	0	0	0	0	0	0	0	3	0	0	0	3	1	1	19	0	0	0	0	0	0	0	2	0	0	6	1	0	0	0	0	0	0	0	0	0	0	1	0	0	0	0	0	0
OTU1512	22	0	2	0	0	0	0	0	0	0	5	1	0	0	0	4	0	0	0	0	1	2	1	0	1	0	0	0	0	0	2	0	0	0	0	0	0	0	1	1	2	0	0	0	0	0	0	0	0
OTU1513	0	0	0	0	1	0	0	0	0	1	0	0	0	0	0	0	0	0	0	0	0	0	0	0	0	0	0	0	0	0	0	0	0	0	0	0	0	1	0	0	1	0	0	0	1	4	1	0	0
OTU1514	29	1	2	0	0	0	0	0	0	0	3	0	0	1	0	0	0	0	0	0	0	0	1	0	6	0	0	0	0	0	0	0	0	0	1	0	0	0	0	0	1	0	0	0	0	0	0	0	0
OTU1515	0	0	0	0	0	0	0	0	0	0	1	2	0	0	0	0	1	0	3	0	0	0	0	0	0	0	0	0	0	0	0	0	0	0	0	0	0	0	0	0	2	0	0	0	1	2	2	1	0
OTU1516	0	0	0	0	0	0	0	0	0	0	2	0	0	0	0	0	0	0	0	0	0	0	0	0	0	0	0	0	0	0	0	0	0	0	0	0	0	0	1	0	3	0	3	1	0	0	0	0	0
OTU1517	0	0	0	0	0	0	0	0	1	0	0	1	0	0	0	0	0	0	0	0	0	0	0	0	0	0	0	0	0	0	0	0	0	0	0	3	1	0	0	0	1	4	0	0	0	2	2	1	3
OTU1518	0	0	0	0	0	0	0	0	0	0	0	0	0	0	0	0	0	0	0	0	0	0	0	0	2	0	0	0	0	0	0	0	0	0	0	0	0	2	0	0	1	4	0	1	1	1	2	2	0
OTU1519	0	0	0	1	0	0	0	0	0	0	0	0	0	1	0	0	0	0	0	0	0	0	0	0	0	0	2	0	0	0	0	0	0	0	0	0	0	0	0	0	0	0	0	0	0	0	0	0	0
OTU1520	3	0	0	4	0	0	0	1	0	2	10	0	0	19	0	0	1	0	0	0	0	2	0	0	0	0	0	0	0	0	0	0	0	2	0	0	0	1	0	0	0	0	0	0	0	0	0	0	0
OTU1521	0	0	0	0	0	0	0	0	0	0	0	2	0	0	0	0	0	0	0	0	0	0	0	0	0	0	0	0	0	0	0	0	0	0	0	0	0	0	0	0	0	0	0	2	3	0	0	1	0
OTU1522	2	0	0	0	0	0	0	0	0	0	0	0	0	0	0	0	0	0	0	0	0	0	0	0	0	2	0	2	0	0	1	0	0	0	0	0	0	0	0	0	0	0	1	0	0	0	0	5	0
OTU1523	0	0	1	0	1	0	0	0	2	0	1	3	0	0	1	3	0	0	0	0	0	0	0	2	0	0	0	0	0	2	1	0	0	0	1	0	2	1	0	1	0	2	0	0	1	0	0	0	1
OTU1524	0	0	0	0	0	0	0	0	0	0	0	0	1	0	0	0	0	0	0	0	0	0	0	0	0	0	0	0	0	0	0	0	0	0	0	0	0	0	1	0	5	3	0	3	0	4	4	0	0
OTU1525	0	0	0	0	0	0	0	0	0	0	0	0	0	0	0	0	0	0	0	0	0	0	0	0	0	0	0	0	0	0	0	0	0	0	0	0	0	0	0	0	3	0	13	0	0	0	0	1	0
OTU1526	1	2	1	0	2	0	1	0	1	0	3	0	1	0	0	0	2	0	0	0	1	0	2	0	1	0	0	0	0	0	0	0	0	0	1	0	1	0	0	0	0	1	0	0	0	0	0	7	1
OTU1527	0	2	0	0	0	2	0	0	0	0	0	0	0	0	0	0	0	0	0	0	0	0	0	0	1	0	0	0	0	0	0	0	0	0	0	0	2	0	0	1	0	0	0	0	0	0	29	0	0
OTU1528	0	1	0	2	0	1	1	0	0	3	6	0	3	0	0	0	0	0	0	0	0	0	0	0	0	0	0	2	0	2	2	0	0	0	0	4	1	0	0	1	0	0	0	0	0	1	0	0	0
OTU1529	3	1	0	0	0	0	0	0	0	0	0	0	0	0	0	0	2	0	0	1	0	1	0	0	0	0	0	0	0	0	0	0	0	0	0	0	0	0	0	0	1	0	2	4	2	5	0	0	0
OTU1530	0	1	0	0	0	0	0	0	0	0	0	0	0	0	0	0	0	0	0	0	0	0	0	0	0	0	0	0	0	0	0	0	0	0	0	0	0	3	0	0	1	0	0	3	16	2	4	0	0
OTU1531	0	0	1	0	0	2	0	0	0	0	1	0	3	0	0	1	1	0	3	0	0	0	1	1	0	2	0	0	0	5	0	0	0	0	0	1	2	0	0	2	1	2	0	2	0	0	0	0	2
OTU1532	0	0	0	0	0	0	0	0	0	0	0	0	0	0	0	0	0	0	0	1	0	0	0	0	0	0	0	0	0	0	0	0	0	1	0	0	1	0	0	0	0	0	1	1	0	0	0	0	1
OTU1533	0	0	0	0	0	4	0	0	0	0	0	0	0	0	0	0	0	0	0	0	0	0	0	0	0	0	1	0	0	0	1	0	0	0	0	0	0	0	0	0	0	0	0	0	0	0	0	0	0
OTU1534	0	0	0	0	0	0	0	0	1	0	0	0	0	0	0	0	0	1	0	0	1	0	0	0	0	0	0	0	0	0	0	0	0	0	0	0	0	0	0	0	1	0	0	3	0	0	0	0	0
OTU1535	0	0	0	0	0	0	0	0	0	0	0	1	0	0	0	0	0	0	0	0	0	0	0	0	0	0	0	0	0	0	0	0	0	0	0	0	0	0	0	0	1	0	3	3	0	2	0	3	0
OTU1536	0	0	0	0	1	0	0	0	0	1	1	0	0	0	0	0	0	0	0	0	1	1	1	4	2	0	2	0	0	0	0	2	0	2	0	0	0	0	1	0	1	0	0	0	4	1	0	0	0
OTU1537	0	0	0	0	0	0	1	0	0	0	0	1	0	0	0	0	0	1	0	0	0	0	0	0	4	0	0	0	0	0	0	0	0	0	0	0	0	0	0	0	3	0	0	2	0	1	0	0	0
OTU1538	0	0	0	0	0	1	0	0	0	0	0	0	0	0	0	0	0	0	0	4	9	2	0	0	0	0	0	0	0	0	1	0	1	0	0	0	0	1	0	0	0	0	0	1	1	1	2	0	1
OTU1539	0	0	0	0	0	0	0	0	0	0	0	0	2	0	0	0	0	0	0	0	0	0	0	0	0	1	0	0	0	0	0	0	1	0	0	0	0	0	0	1	0	0	0	0	0	4	2	0	7
OTU1540	0	1	0	0	5	0	0	0	0	1	0	0	0	0	0	0	4	0	1	0	0	1	0	0	2	0	4	2	0	0	0	1	0	0	0	0	0	0	0	0	1	1	0	2	0	1	0	0	4
OTU1541	0	0	0	0	0	0	0	0	0	0	1	0	0	0	0	0	0	0	0	0	0	0	0	0	0	0	1	0	0	0	0	0	0	0	0	0	0	0	0	0	0	0	0	0	0	5	24	0	1
OTU1542	0	0	0	0	0	0	0	0	0	0	0	0	0	0	0	0	0	0	0	0	0	0	0	0	0	0	0	0	0	0	0	0	0	0	0	0	0	0	0	0	0	0	0	0	0	0	0	0	0
OTU1543	0	0	0	2	0	1	0	0	0	4	0	4	1	13	0	0	0	0	0	0	0	1	0	0	1	0	0	0	0	1	3	2	0	0	1	0	0	0	0	0	0	0	0	0	0	0	0	0	0
OTU1544	4	2	1	2	0	4	1	0	0	1	2	0	3	0	0	0	1	0	0	0	0	0	0	3	1	1	2	1	1	4	0	0	0	1	0	1	0	1	0	0	0	0	0	0	0	0	0	0	0
OTU1545	0	0	0	0	0	0	0	0	0	0	0	2	0	0	0	0	0	0	0	0	0	0	0	0	0	0	3	0	0	0	0	0	0	0	0	0	0	0	0	0	0	0	2	0	3	0	0	3	0
OTU1546	0	0	2	0	0	0	4	1	0	2	1	0	1	0	0	2	1	2	0	0	0	0	0	0	0	0	0	0	0	1	2	1	0	1	2	0	0	0	1	1	0	0	0	3	3	0	1	0	0
OTU1547	0	0	0	0	0	0	1	0	0	0	0	2	0	0	0	0	0	0	0	0	0	0	0	2	0	0	0	0	0	0	0	0	0	0	0	0	0	0	0	0	2	0	0	1	0	2	0	0	6
OTU1548	0	0	0	0	0	0	0	0	9	0	0	0	0	1	0	0	0	0	1	0	0	5	0	1	0	0	0	0	0	0	3	0	0	0	1	0	5	0	0	1	0	0	1	0	0	0	2	0	0
OTU1549	3	0	1	0	0	0	0	0	0	0	0	0	0	0	0	0	0	0	0	0	0	0	0	0	0	0	0	1	0	0	0	0	0	2	1	5	0	1	0	0	0	0	0	0	6	0	0	0	1
OTU1550	1	0	0	0	0	0	0	0	0	1	0	0	0	0	0	0	3	1	0	0	3	5	0	6	1	0	0	1	1	0	0	0	0	0	0	0	0	3	0	0	0	0	0	0	0	0	0	0	1
OTU1551	0	0	0	0	0	0	0	0	0	0	0	1	0	0	0	0	0	0	0	0	0	0	0	0	0	0	0	0	0	0	0	0	0	0	0	0	0	0	0	0	0	0	0	2	14	0	1	4	0
OTU1552	0	3	0	9	6	3	0	0	0	0	0	0	0	2	6	0	0	0	0	0	0	0	0	0	0	0	6	4	0	0	0	1	0	0	0	1	0	0	0	0	0	0	0	0	0	0	0	0	0
OTU1553	0	0	0	0	0	0	0	0	0	0	0	0	0	0	0	0	0	0	0	0	0	0	0	0	0	0	0	0	0	0	0	0	0	0	0	0	0	0	0	0	0	0	0	0	0	0	0	0	0
OTU1554	0	0	0	0	0	0	0	0	0	0	0	0	0	0	0	1	0	0	0	0	0	0	0	0	0	0	0	0	0	0	0	0	0	0	0	0	0	0	0	0	8	0	7	0	0	0	0	0	0
OTU1555	1	1	3	1	0	4	4	0	1	1	0	0	0	1	0	2	0	1	0	1	1	0	0	0	0	0	0	0	0	0	0	0	0	0	2	0	0	0	0	0	0	1	1	0	1	1	0	0	0
OTU1556	0	0	0	0	0	0	0	0	0	0	0	0	0	0	0	0	0	0	0	0	0	0	0	0	0	1	1	0	0	0	0	0	0	0	0	0	0	0	1	0	0	2	0	2	0	0	0	1	0
OTU1557	0	0	0	0	1	0	0	2	1	0	0	0	0	0	0	0	0	0	0	0	0	3	0	3	4	0	0	1	0	0	0	0	0	0	0	0	1	0	0	0	0	0	2	0	0	0	1	0	1
OTU1558	0	0	0	0	0	0	0	0	2	0	0	1	0	0	0	0	0	0	0	0	0	0	0	0	0	4	0	0	0	0	0	0	0	0	0	0	1	0	1	0	0	0	0	3	0	0	0	16	0
OTU1559	0	0	0	0	0	0	0	0	0	0	0	0	0	0	0	0	0	0	0	0	0	0	0	0	0	0	0	0	0	0	0	0	0	0	0	0	0	0	0	0	0	0	1	10	7	5	0	0	0
OTU1560	4	0	0	0	0	0	0	0	0	0	0	1	0	0	0	0	0	1	1	0	0	0	0	2	0	3	0	0	0	0	0	0	0	0	0	0	0	0	0	0	2	1	2	1	0	0	0	0	0
OTU1561	0	2	0	2	2	0	0	2	0	0	0	0	0	0	0	2	1	2	1	0	1	0	0	0	0	0	1	0	0	0	0	1	0	2	0	0	0	0	2	1	1	4	1	1	0	1	0	1	4
OTU1562	0	0	0	0	0	0	0	1	0	1	0	0	0	0	0	0	0	0	0	0	0	0	0	0	0	0	0	0	0	0	0	0	0	0	0	0	0	0	0	0	3	3	1	0	0	3	0	0	0
OTU1563	2	0	2	0	0	0	2	0	0	5	2	1	0	15	0	0	0	0	2	0	0	0	1	0	0	0	0	0	0	0	2	0	0	0	0	0	0	1	0	0	0	0	0	0	0	0	0	0	0
OTU1564	0	0	1	2	0	2	0	0	0	0	0	1	3	0	0	0	0	0	0	0	0	0	0	0	0	1	4	0	0	0	1	0	1	2	0	0	0	0	0	0	0	3	1	0	0	0	1	3	2
OTU1565	0	0	0	0	0	0	0	0	0	0	0	0	3	0	0	0	0	0	0	0	0	0	0	0	0	0	0	1	0	0	0	0	0	0	0	0	0	0	0	0	0	0	0	7	9	1	11	1	0
OTU1566	2	1	1	4	0	0	0	1	0	1	0	0	1	1	0	1	0	7	2	0	6	2	2	0	3	0	0	1	0	0	0	2	0	0	0	0	0	0	0	2	0	0	0	0	0	0	0	0	0
OTU1567	0	0	0	0	0	0	0	0	0	0	0	0	0	0	0	0	0	0	0	0	0	0	0	0	0	0	0	0	0	0	0	0	0	0	0	0	0	0	0	0	1	0	0	3	2	3	2	0	0
OTU1568	0	0	0	2	0	0	0	0	0	0	0	0	0	0	0	0	0	1	0	0	0	0	0	1	0	0	0	0	0	0	0	0	0	0	0	0	0	0	0	0	0	0	0	0	0	0	3	0	0
OTU1569	0	0	0	0	0	0	0	0	0	0	0	0	0	0	0	0	0	0	0	0	0	0	0	0	0	0	0	0	0	0	0	0	0	0	0	0	0	0	0	0	0	0	0	0	0	10	2	11	0
OTU1570	0	0	0	0	0	0	2	0	0	0	0	0	0	0	0	0	0	0	0	0	0	0	0	0	0	0	0	0	0	0	1	0	0	0	0	0	0	0	0	0	0	0	0	0	0	4	0	0	2
OTU1571	0	0	0	0	0	0	0	0	0	0	0	1	0	0	0	0	1	0	0	0	0	0	0	0	0	0	1	0	0	0	0	0	0	0	0	0	0	0	1	0	1	0	2	0	0	0	0	0	0
OTU1572	0	0	0	0	0	1	0	0	0	0	0	0	0	0	0	0	0	0	0	0	0	0	0	0	0	0	0	0	0	0	0	0	0	0	0	0	0	0	0	0	2	0	0	0	0	6	0	0	0
OTU1573	0	0	1	1	3	0	1	0	0	1	1	0	0	0	0	1	1	0	9	1	1	0	0	0	0	0	0	1	0	0	0	1	0	0	0	0	0	6	1	1	3	0	0	1	0	1	2	0	0
OTU1574	0	0	0	0	0	0	0	0	0	0	0	0	0	0	0	0	0	0	0	0	0	2	0	0	0	0	0	0	0	0	0	0	0	0	0	0	0	0	0	0	0	2	1	0	0	0	0	0	0
OTU1575	0	0	0	0	0	0	0	0	3	0	0	0	0	0	0	1	0	1	0	1	0	0	0	0	0	0	0	0	0	0	0	0	0	0	0	0	0	1	1	0	0	0	0	2	0	0	0	0	0
OTU1576	0	0	0	0	0	0	0	0	0	2	0	0	0	0	0	0	0	0	0	0	1	0	0	0	0	4	1	0	0	0	0	0	0	0	0	0	0	3	0	0	0	0	2	0	0	2	4	4	1
OTU1577	0	0	1	11	0	0	0	0	0	0	0	0	0	0	0	0	0	0	0	0	0	2	0	0	0	0	18	0	0	0	0	0	0	0	0	1	0	0	0	0	0	0	0	0	0	0	0	0	0
OTU1578	0	0	0	0	0	0	8	4	0	0	0	0	0	0	0	0	0	0	0	7	0	0	0	0	0	0	0	0	0	0	0	2	1	0	0	1	0	0	0	0	0	0	0	0	0	0	0	0	0
OTU1579	0	3	1	0	2	0	0	0	0	0	0	0	0	0	0	2	0	0	0	0	0	3	0	0	1	2	0	0	1	0	0	0	0	2	0	0	0	0	5	2	2	0	2	0	0	2	0	2	1
OTU1580	0	0	0	0	0	0	0	0	0	0	0	0	0	0	0	1	0	0	0	0	0	0	0	0	0	0	0	0	0	0	0	3	0	0	0	0	0	0	0	0	0	0	1	9	19	1	3	1	0
OTU1581	0	0	0	0	0	0	0	0	0	0	0	0	0	0	0	0	2	0	0	0	0	0	0	0	0	0	0	0	0	0	0	1	0	0	0	0	0	0	0	1	0	0	0	0	0	2	0	0	0
OTU1582	0	0	0	0	0	0	2	0	0	0	0	0	0	0	0	0	0	0	0	0	0	0	0	0	0	0	0	0	0	0	0	1	0	0	0	0	0	0	0	0	1	0	2	0	0	0	0	0	0
OTU1583	0	0	0	0	7	0	2	0	2	13	1	7	2	0	0	0	0	2	0	0	0	0	0	0	1	0	0	0	0	0	0	0	0	0	0	0	0	0	0	0	0	0	0	0	0	0	0	0	0
OTU1584	0	0	0	0	0	0	0	0	0	0	0	1	0	0	0	0	0	0	0	0	0	0	0	0	0	0	0	0	0	0	0	0	1	0	0	0	0	0	0	0	0	0	0	1	4	2	3	2	0
OTU1585	0	0	0	0	0	0	0	0	0	1	0	0	2	0	0	0	0	0	0	1	0	0	0	0	0	0	0	0	0	0	0	0	0	0	0	0	0	0	0	0	0	1	0	0	0	2	5	2	0
OTU1586	0	0	2	0	0	0	8	0	0	13	5	1	3	0	0	0	0	0	0	0	0	0	0	0	0	0	0	0	0	0	1	0	0	0	0	1	0	1	0	0	1	0	0	0	0	0	0	0	0
OTU1587	0	0	0	0	0	0	0	0	0	0	0	0	0	0	0	0	0	0	0	0	0	0	0	0	0	0	2	0	0	0	0	0	0	0	0	0	0	0	0	0	0	3	2	2	0	0	0	4	0
OTU1588	0	0	0	0	0	0	0	1	0	0	0	1	0	0	0	0	0	0	0	0	0	0	0	0	0	0	0	0	0	0	0	0	0	0	0	4	0	0	0	0	3	0	1	3	0	1	1	0	0
OTU1589	0	3	0	25	0	0	0	0	0	0	0	0	0	2	0	0	0	0	0	0	0	0	0	0	0	0	0	0	7	0	0	0	0	0	0	1	0	0	0	1	2	0	0	0	3	0	0	2	0
OTU1590	0	0	0	0	2	0	0	0	0	0	0	3	0	0	0	0	0	0	0	0	0	0	0	1	0	0	0	0	0	0	0	0	0	0	0	0	0	0	0	0	1	0	0	0	0	0	0	0	0
OTU1591	0	5	0	0	3	0	1	0	0	2	0	0	0	0	0	2	0	3	1	1	1	0	4	0	1	2	0	0	2	0	0	0	1	0	0	0	0	1	0	3	0	0	0	0	0	0	2	0	0
OTU1592	0	0	0	0	0	0	0	0	0	0	0	0	0	0	0	0	0	0	0	0	0	0	0	0	0	0	0	0	0	0	0	0	0	3	0	0	0	0	0	0	0	0	0	0	0	2	2	0	0
OTU1593	0	0	0	0	0	0	0	0	0	0	0	4	0	0	0	0	0	0	0	0	0	0	0	0	0	0	0	0	0	0	0	0	0	0	0	0	0	0	0	0	0	0	0	0	0	0	0	0	0
OTU1594	0	0	0	0	0	0	0	0	0	0	0	0	0	0	0	1	0	0	0	0	1	0	0	0	0	0	1	0	0	0	0	0	0	0	0	1	0	0	0	0	7	0	1	1	0	1	0	0	0
OTU1595	0	0	0	0	0	0	0	0	0	0	0	0	0	0	0	0	0	0	0	0	0	0	0	0	0	0	0	0	0	0	1	0	0	0	0	0	0	0	0	0	1	0	0	1	2	6	4	1	0
OTU1596	0	0	0	0	0	0	0	0	0	0	0	1	0	0	0	0	0	0	0	0	0	0	0	0	0	0	0	0	0	0	0	0	0	2	0	0	0	0	0	0	0	0	0	1	0	4	1	0	4
OTU1597	0	0	0	0	0	0	0	0	1	0	2	0	0	0	0	0	0	0	1	0	2	3	0	1	0	0	0	0	0	1	0	1	2	0	0	0	0	1	2	3	0	1	0	0	0	0	6	2	0
OTU1598	0	1	0	0	0	0	3	0	0	0	0	0	0	0	0	0	1	0	0	0	0	0	0	0	0	0	0	0	0	0	0	0	0	0	0	0	0	0	0	0	1	0	0	1	2	2	0	2	0
OTU1599	0	0	0	0	0	0	0	0	0	0	0	1	0	0	0	0	1	0	0	0	0	0	0	0	0	0	0	0	0	0	1	0	0	1	0	0	0	0	0	0	2	0	0	0	0	2	1	2	5
OTU1600	0	28	0	0	0	0	0	0	0	0	0	0	3	0	0	0	0	0	0	1	0	5	0	0	0	2	0	0	0	0	0	0	0	0	0	0	0	0	1	0	0	0	0	0	0	0	0	0	0
OTU1601	0	1	0	0	0	0	0	0	0	0	0	0	0	0	0	0	2	0	0	0	4	2	2	3	6	0	0	0	0	1	0	0	0	0	0	0	1	0	0	4	0	0	0	0	1	1	0	0	0
OTU1602	0	0	0	0	0	0	0	0	0	0	0	0	0	0	0	1	0	0	0	0	0	0	0	0	0	0	0	0	0	0	0	0	0	0	0	0	0	0	0	0	0	0	0	1	0	0	2	0	3
OTU1603	0	1	0	0	0	0	0	0	4	0	0	0	0	0	1	0	2	0	4	0	0	1	0	0	1	0	0	0	0	1	0	0	0	0	0	0	2	0	2	0	0	2	1	0	0	3	0	0	0
OTU1604	0	0	0	0	0	0	0	0	0	0	0	3	0	0	0	0	0	0	0	0	0	0	0	0	0	0	0	0	0	0	0	0	0	0	0	0	0	0	0	0	0	0	0	0	0	0	0	0	0
OTU1605	1	3	1	0	2	1	1	0	0	1	2	0	0	0	0	0	0	1	1	0	0	0	0	0	0	0	0	3	0	1	0	1	3	3	1	1	0	0	0	0	0	0	0	0	1	0	0	0	1
OTU1606	0	0	0	0	0	0	0	0	0	0	0	0	0	0	0	0	0	0	0	0	0	0	0	0	0	0	0	0	0	0	0	0	0	0	0	0	0	0	0	0	0	0	0	0	0	0	0	0	0
OTU1607	0	0	0	0	0	0	0	1	1	0	0	0	0	0	0	0	0	1	1	0	0	2	0	0	0	0	0	0	0	0	0	0	0	3	0	5	0	0	1	0	0	0	0	0	0	4	0	0	1
OTU1608	0	0	3	8	0	2	0	0	1	0	0	1	0	0	0	0	0	1	0	0	1	3	0	0	0	0	2	1	0	0	0	0	0	0	0	0	0	0	1	0	0	0	0	0	0	0	1	0	1
OTU1609	0	0	0	0	0	0	0	0	0	0	0	0	0	0	0	0	0	0	0	2	0	0	0	0	0	0	0	0	0	0	0	0	0	0	0	0	1	0	0	0	1	0	0	0	3	1	0	1	2
OTU1610	0	1	0	0	0	0	0	0	0	0	0	0	0	0	0	0	0	0	0	0	0	0	0	0	0	0	0	0	2	0	0	0	1	0	0	0	0	0	0	0	0	2	0	0	2	6	1	0	0
OTU1611	0	0	0	0	0	0	0	0	0	0	0	0	0	0	0	0	0	0	0	0	0	0	0	0	0	0	1	0	0	0	0	0	0	0	0	4	0	0	0	1	2	0	0	0	0	0	0	0	4
OTU1612	3	0	0	7	0	0	0	1	0	3	0	0	0	0	0	0	0	4	0	0	1	0	0	0	1	0	0	0	4	0	0	0	0	0	5	0	0	0	0	0	2	0	0	3	0	1	0	0	0
OTU1613	0	1	0	18	0	0	0	0	0	0	0	0	0	0	0	0	0	0	0	0	0	0	0	0	0	0	10	0	0	0	0	0	0	0	0	0	0	1	0	0	0	0	0	0	0	0	3	0	0
OTU1614	0	0	0	0	0	0	0	0	0	0	0	0	0	0	0	0	1	0	0	0	0	0	0	0	0	0	0	0	0	0	0	0	0	0	0	0	0	0	0	0	2	3	0	1	0	2	0	0	0
OTU1615	0	0	0	0	0	0	0	0	0	0	0	1	0	0	0	0	0	0	0	0	0	0	0	0	0	0	0	0	0	0	0	0	0	0	0	2	0	0	0	0	1	0	4	0	0	1	0	0	0
OTU1616	0	1	1	1	0	0	0	0	0	0	1	1	0	0	0	0	0	0	0	1	0	0	0	0	0	0	0	0	0	0	0	0	0	0	0	0	0	0	0	0	1	0	0	7	2	0	7	0	0
OTU1617	1	0	0	1	2	0	2	0	2	0	0	1	0	0	0	0	0	0	0	0	0	0	0	0	0	0	0	1	0	0	0	0	0	0	0	0	0	0	0	0	0	0	0	4	1	0	0	6	2
OTU1618	0	0	0	1	12	0	0	0	1	0	0	0	0	0	3	0	0	0	0	0	0	0	0	0	0	0	5	13	0	0	0	0	0	0	0	0	0	0	0	0	0	0	0	0	0	0	0	0	0
OTU1619	0	0	1	0	0	0	0	2	0	0	1	0	0	0	0	0	0	0	3	0	0	1	2	0	0	0	0	0	1	0	0	0	0	0	3	2	0	0	1	3	0	0	0	0	0	1	0	2	0
OTU1620	0	0	0	0	0	0	0	0	0	0	0	0	0	0	0	0	0	0	0	0	0	1	0	0	0	2	0	0	0	0	0	0	0	0	0	0	0	0	0	0	0	1	0	0	0	0	0	0	2
OTU1621	0	0	0	0	0	0	0	0	0	0	0	0	0	0	0	0	0	0	0	0	0	0	0	0	0	0	0	0	0	0	0	0	0	0	0	2	0	0	0	1	0	8	2	2	2	2	0	1	0
OTU1622	0	0	0	0	0	0	0	0	0	0	0	0	0	0	0	0	0	0	0	0	0	0	0	0	0	0	0	0	0	0	0	0	0	0	0	0	0	0	0	0	0	0	0	0	0	0	0	0	0
OTU1623	3	2	2	6	0	0	0	0	0	0	0	4	0	0	0	12	0	0	0	1	2	0	5	0	3	0	0	0	0	0	0	0	0	0	0	0	0	0	0	0	0	0	0	0	0	0	1	0	0
OTU1624	1	0	0	0	0	0	0	0	0	1	0	0	0	0	0	0	0	0	0	0	0	0	0	0	0	0	0	0	0	0	0	0	0	0	0	0	0	0	1	1	0	0	3	3	1	3	0	0	0
OTU1625	0	1	0	0	0	0	1	2	1	0	4	0	1	1	0	3	0	1	4	1	0	4	2	0	1	0	0	1	1	0	0	0	4	0	0	0	0	5	0	1	0	0	2	0	0	0	0	0	0
OTU1626	0	1	0	0	0	0	0	0	0	0	0	0	0	0	0	0	0	0	0	0	0	0	0	0	0	0	0	0	0	0	0	0	0	0	0	0	0	0	0	0	3	1	1	4	1	1	0	0	0
OTU1627	1	1	0	0	0	1	0	0	0	0	0	0	2	0	0	0	0	0	0	0	0	0	0	0	0	0	0	0	0	0	0	0	0	0	0	0	0	0	0	0	2	0	4	2	1	0	0	3	0
OTU1628	0	0	0	0	0	1	0	0	2	0	0	2	0	0	0	1	0	0	0	0	1	0	0	0	0	0	4	0	0	0	1	0	0	0	0	0	0	0	0	0	0	8	1	3	0	0	0	3	0
OTU1629	0	0	0	0	0	0	0	0	0	0	0	0	0	0	0	0	1	0	0	0	0	0	0	0	0	0	0	0	0	0	0	0	0	0	0	0	0	0	0	0	0	0	0	0	0	1	2	1	3
OTU1630	0	0	0	2	0	0	0	0	0	0	0	0	0	0	0	0	0	0	0	0	0	0	0	1	0	0	0	0	0	0	0	0	0	0	0	0	0	0	0	0	1	0	0	1	2	0	2	0	0
OTU1631	0	0	0	0	1	0	0	0	0	0	0	0	0	0	0	0	0	0	0	4	0	0	0	0	0	0	1	1	0	0	0	0	0	0	0	0	0	0	0	0	3	0	3	2	6	1	0	1	0
OTU1632	0	1	0	0	2	0	0	2	0	0	2	0	0	1	0	0	0	0	0	0	0	0	0	0	0	0	0	0	0	0	1	0	0	1	0	2	0	0	0	0	0	0	1	0	0	0	0	0	0
OTU1633	0	0	0	0	0	0	0	0	0	0	0	0	0	0	0	0	2	0	0	0	0	1	0	0	0	0	0	0	0	0	0	0	0	0	0	0	0	0	0	0	2	0	0	1	1	1	0	1	0
OTU1634	4	0	0	0	0	0	0	1	0	0	0	0	0	0	0	0	0	1	0	1	0	2	0	0	0	0	0	0	0	2	1	0	1	5	0	0	0	0	1	3	0	2	1	1	0	1	2	0	0
OTU1635	0	0	0	0	0	0	1	1	1	1	2	0	0	0	0	2	1	0	1	0	0	0	2	3	0	0	0	2	2	1	0	0	0	0	1	1	0	2	0	1	4	0	0	2	3	1	0	0	1
OTU1636	0	0	0	0	0	0	0	0	0	0	2	2	0	0	0	0	0	0	0	0	0	0	0	0	0	0	0	0	0	0	0	0	0	0	0	0	0	0	0	0	1	0	0	0	0	0	5	0	5
OTU1637	0	3	0	2	0	0	0	0	0	0	0	0	0	0	0	1	1	2	0	2	1	0	0	0	0	0	0	0	0	4	0	0	0	0	0	0	0	1	1	2	0	1	2	3	0	0	5	0	0
OTU1638	0	0	0	0	0	0	0	0	0	0	0	0	0	0	0	0	0	0	0	0	0	0	0	0	0	0	0	0	0	0	0	0	0	0	0	0	0	0	0	0	0	0	0	0	18	1	8	0	0
OTU1639	0	0	0	0	0	0	0	0	0	0	1	0	0	0	0	0	0	0	0	0	0	0	1	0	0	1	0	0	0	0	0	0	0	0	0	2	0	0	0	0	1	0	3	2	0	0	0	2	0
OTU1640	0	0	0	0	0	0	0	0	0	0	0	0	0	0	0	0	0	0	0	0	0	1	0	0	0	0	0	0	0	0	0	0	0	0	0	0	0	0	1	0	0	2	0	2	0	0	0	0	0
OTU1641	0	0	0	0	0	0	0	0	0	0	0	0	0	0	0	0	1	0	0	0	0	0	0	0	0	0	0	0	0	0	0	0	0	1	0	0	0	0	1	0	2	3	2	0	1	3	1	1	0
OTU1642	0	0	0	0	0	1	0	0	0	0	0	0	0	0	0	0	3	0	2	0	0	0	0	5	0	0	0	0	0	0	0	0	0	0	0	0	0	0	0	0	0	0	0	0	0	1	1	0	0
OTU1643	1	0	1	0	0	0	0	0	0	0	1	0	0	0	8	0	3	0	2	7	1	0	0	0	0	0	0	0	0	0	4	0	0	0	0	1	0	0	0	0	0	0	5	0	0	0	0	0	0
OTU1644	0	0	0	0	0	0	0	0	3	1	0	0	0	0	0	0	0	0	0	0	0	0	0	0	0	0	0	0	0	0	0	0	0	0	0	0	0	0	0	0	4	0	0	0	2	0	1	0	0
OTU1645	0	0	0	0	0	0	0	0	0	0	0	0	0	0	0	0	0	0	0	0	0	0	0	0	0	0	0	0	0	0	0	0	0	2	0	0	0	0	0	0	0	0	0	0	0	0	0	0	0
OTU1646	0	2	0	0	0	0	0	0	0	0	0	0	0	0	0	0	0	0	1	1	0	0	0	0	0	0	0	0	0	0	0	0	0	0	0	0	0	0	0	0	1	0	0	11	0	1	3	0	0
OTU1647	0	0	0	0	0	0	0	0	0	0	0	0	0	0	0	0	0	0	0	0	0	0	0	0	0	0	0	0	0	0	0	0	0	0	0	0	0	0	1	0	0	0	0	0	3	3	0	0	0
OTU1648	2	19	0	0	0	0	0	0	0	0	0	0	0	0	0	0	2	0	0	0	0	8	1	0	0	2	0	3	0	0	0	0	0	5	0	0	0	0	0	0	0	0	0	0	0	0	0	0	0
OTU1649	0	0	0	0	0	0	0	0	0	0	1	0	0	0	0	0	0	0	0	0	0	0	0	0	0	0	0	0	0	0	0	3	0	0	1	0	0	0	0	2	2	0	0	0	0	3	4	0	0
OTU1650	1	0	2	0	0	0	0	0	0	0	1	0	0	0	0	0	0	0	1	0	0	0	0	0	0	0	0	1	0	0	0	0	0	3	0	0	0	0	1	0	0	0	0	3	0	0	0	0	0
OTU1651	0	0	0	0	0	0	0	0	0	0	0	0	0	0	0	0	0	0	0	0	0	0	0	0	0	0	0	0	0	1	0	0	0	0	0	2	0	0	0	0	2	0	0	0	0	0	0	0	0
OTU1652	0	0	0	0	0	0	0	0	0	0	1	0	0	0	13	0	0	0	0	5	0	0	0	0	0	0	7	0	0	4	1	0	0	0	0	1	0	0	0	0	0	0	0	0	0	0	0	0	0
OTU1653	0	0	0	0	0	0	0	0	0	0	0	0	0	0	0	2	0	0	0	0	0	0	0	0	0	0	0	0	0	1	0	0	0	0	0	1	0	0	0	0	0	0	0	0	0	1	2	0	0
OTU1654	0	0	0	0	0	0	0	0	0	0	0	0	0	0	0	0	0	0	0	0	0	0	0	0	0	0	0	0	0	0	0	0	0	0	0	0	0	0	0	1	0	2	0	5	0	3	1	2	1
OTU1655	0	0	0	0	0	0	0	0	0	0	1	0	4	0	0	0	0	0	0	0	0	0	0	0	1	0	0	0	0	0	0	0	0	0	0	2	0	0	0	0	2	1	0	0	1	0	0	0	0
OTU1656	0	1	2	2	1	0	5	0	0	3	0	0	0	0	0	1	0	7	0	0	1	0	6	0	4	0	2	0	0	0	0	0	2	0	0	0	0	0	0	1	0	0	0	0	0	0	0	1	0
OTU1657	1	1	1	0	0	0	0	0	2	1	3	0	0	0	0	0	0	1	0	0	1	1	1	1	2	0	0	0	0	0	0	1	0	0	0	0	3	0	0	0	0	2	2	0	0	4	1	0	2
OTU1658	0	0	0	0	0	0	0	0	0	0	0	0	1	0	0	0	1	0	0	0	0	0	0	3	2	0	0	0	0	0	0	0	0	0	0	0	0	0	0	0	0	0	3	1	1	0	0	3	0
OTU1659	0	0	0	0	0	0	0	0	0	1	0	0	0	0	0	0	0	0	0	0	0	0	0	0	0	0	0	0	0	0	0	0	0	0	0	0	0	0	1	0	2	2	3	0	0	1	0	0	1
OTU1660	0	0	0	0	0	0	0	0	0	0	0	0	0	0	0	0	0	0	0	0	0	0	0	0	0	2	3	0	1	0	0	0	0	0	0	0	0	0	0	0	0	0	0	0	0	4	0	1	8
OTU1661	0	0	0	0	0	3	0	0	0	0	0	0	0	0	0	0	0	0	0	0	0	0	0	0	0	0	0	0	0	0	0	2	0	0	0	0	0	0	0	0	4	0	1	0	3	2	0	0	0
OTU1662	0	0	0	0	0	0	0	0	0	0	0	0	1	0	0	0	0	0	0	0	0	0	0	0	1	0	0	0	0	0	0	0	0	0	0	0	0	0	0	0	2	0	2	0	0	0	0	0	0
OTU1663	0	0	0	0	0	0	0	0	0	0	0	0	0	0	0	0	0	0	0	0	0	0	0	0	0	0	0	0	0	0	0	0	0	0	0	0	0	0	0	0	0	0	0	4	0	0	1	0	0
OTU1664	0	0	7	4	2	1	0	0	0	0	0	0	0	0	0	3	0	2	3	0	2	2	5	2	2	0	1	0	1	0	0	0	3	0	0	0	0	0	0	0	1	0	0	0	0	0	3	0	0
OTU1665	0	0	0	2	0	0	4	2	0	1	1	2	3	0	0	0	1	2	1	0	0	0	0	0	0	1	0	1	0	2	0	0	1	5	0	1	2	0	2	0	0	0	0	0	0	0	0	0	0
OTU1666	0	0	0	0	0	0	0	0	0	0	0	0	0	0	0	0	0	1	0	0	0	0	0	0	0	0	0	0	0	0	0	0	1	0	0	0	0	0	0	0	0	2	6	0	1	1	2	0	0
OTU1667	0	0	0	0	0	0	0	0	0	0	0	0	0	0	0	0	0	0	0	0	0	0	0	0	0	0	0	0	0	0	0	1	0	0	1	0	0	3	0	0	0	0	0	0	0	0	6	0	0
OTU1668	0	0	0	0	0	0	0	0	3	1	0	0	4	1	0	0	1	1	0	0	1	4	0	2	1	0	1	0	0	0	3	0	0	0	0	0	0	0	0	0	2	0	1	0	0	1	0	0	2
OTU1669	0	0	0	0	1	0	0	0	0	0	0	1	0	0	0	1	0	0	0	0	0	0	0	0	0	0	0	0	0	0	0	0	1	0	0	0	0	0	0	0	3	0	2	1	0	1	0	1	0
OTU1670	0	0	0	0	0	0	0	0	0	0	0	0	0	0	0	0	0	0	0	0	0	0	0	0	0	0	0	0	0	0	0	0	0	0	0	0	0	0	0	0	1	1	2	0	3	0	0	0	0
OTU1671	0	0	0	0	0	0	0	0	1	1	2	3	1	1	0	1	0	0	0	4	0	4	0	0	0	0	0	0	0	0	1	0	2	0	0	0	2	9	1	1	0	0	0	0	0	0	0	0	0
OTU1672	0	0	0	0	0	0	0	0	0	0	0	0	0	0	0	0	0	0	0	0	0	0	0	0	0	0	0	0	0	0	0	0	0	0	0	0	0	0	0	0	1	1	7	0	1	0	0	1	0
OTU1673	0	0	0	3	1	0	0	0	0	0	0	2	0	0	0	0	0	0	2	0	4	2	0	0	0	2	0	0	0	1	0	0	0	0	0	0	0	0	2	0	0	1	0	0	0	1	1	0	0
OTU1674	3	0	1	0	3	0	1	1	0	0	8	0	0	0	0	1	0	0	5	1	0	1	0	0	0	0	0	0	0	0	0	0	2	0	0	0	0	6	0	3	0	0	0	0	0	0	0	0	0
OTU1675	0	0	0	0	0	0	0	0	0	0	0	2	0	0	0	1	0	0	0	0	0	0	0	0	0	0	0	0	0	0	0	0	0	0	0	0	0	0	0	0	1	2	0	1	0	2	0	0	0
OTU1676	0	0	0	1	2	0	0	0	0	0	0	0	0	0	0	2	2	0	0	0	1	0	0	1	0	0	4	0	0	2	0	0	5	3	0	0	1	0	0	1	0	1	0	0	0	0	0	0	0
OTU1677	0	0	0	0	0	0	0	0	0	0	0	0	0	0	0	0	0	0	0	0	0	0	0	0	0	0	0	0	0	0	0	2	0	0	0	0	0	0	0	1	0	0	1	0	0	0	3	0	0
OTU1678	0	0	0	0	0	1	0	0	0	0	0	0	1	0	0	0	0	0	0	0	0	0	0	1	0	0	0	0	0	0	0	0	0	2	0	0	0	0	0	0	2	0	2	2	0	1	0	3	0
OTU1679	0	0	0	0	2	1	1	1	0	0	5	1	1	2	0	2	0	0	0	0	0	0	1	0	0	0	0	0	0	0	0	4	0	0	1	0	0	0	0	1	0	0	0	0	2	1	0	1	0
OTU1680	0	0	0	1	0	0	1	0	0	3	1	0	0	0	0	0	0	0	1	0	0	0	0	0	0	2	3	1	0	2	2	0	0	0	0	0	0	3	0	0	1	2	0	2	0	0	0	1	0
OTU1681	0	0	0	1	0	0	0	0	0	0	0	0	1	0	0	0	0	0	0	0	0	0	0	0	0	0	0	0	0	0	0	0	0	0	0	0	0	0	0	0	4	0	0	0	0	0	1	0	0
OTU1682	0	0	0	0	0	3	0	0	0	0	0	0	0	0	0	0	0	0	0	1	0	1	0	0	0	0	0	0	0	0	0	0	0	0	0	0	0	2	0	0	1	0	0	0	2	0	0	0	0
OTU1683	0	0	0	0	0	0	0	0	0	0	0	0	0	0	0	0	0	0	0	0	0	0	0	0	0	3	0	0	0	0	0	0	0	0	0	0	0	0	0	1	1	2	0	0	0	0	2	0	2
OTU1684	0	1	0	0	0	0	0	0	0	0	0	0	1	0	0	0	0	0	0	1	5	0	9	0	0	0	0	0	2	0	0	0	0	0	0	0	0	3	0	14	0	0	0	0	0	0	1	0	0
OTU1685	0	0	0	0	0	0	0	0	0	0	0	1	0	0	0	0	0	0	0	0	0	0	0	0	0	0	0	1	0	0	0	0	0	0	0	4	0	0	0	0	2	0	1	0	0	1	0	0	0
OTU1686	0	0	0	0	0	0	0	0	0	0	0	0	0	0	0	0	0	0	0	0	0	0	0	0	0	0	0	0	0	0	0	0	0	0	1	0	0	0	0	0	1	0	0	2	3	2	3	0	0
OTU1687	0	1	0	0	0	0	0	0	0	0	0	0	0	0	0	0	0	0	0	0	0	0	0	0	0	0	0	1	0	0	0	0	0	0	0	0	0	0	0	0	0	1	0	0	0	0	0	5	0
OTU1688	2	3	0	0	2	0	0	0	0	0	0	0	0	0	0	6	0	1	0	0	3	0	2	1	2	0	0	0	5	0	0	4	1	0	0	0	0	3	0	3	0	0	0	0	0	0	0	0	0
OTU1689	0	0	0	0	0	0	0	0	0	0	0	0	0	0	0	0	0	0	0	0	0	0	0	0	0	0	0	0	0	0	0	0	0	0	1	0	0	0	0	0	0	1	0	2	3	3	0	0	0
OTU1690	0	0	0	0	0	0	0	0	0	0	0	0	0	0	0	0	0	0	0	0	0	0	0	0	0	0	0	0	0	0	2	0	0	0	0	0	0	0	0	0	0	2	0	1	0	0	0	0	0
OTU1691	0	0	0	0	0	0	0	0	0	0	0	0	0	0	0	0	1	0	0	0	0	0	0	0	0	8	0	0	0	0	0	0	0	0	0	1	0	0	0	0	0	0	0	0	0	0	0	0	0
OTU1692	0	0	0	0	0	0	0	0	0	0	0	1	0	0	0	0	1	0	0	0	0	0	0	0	0	0	0	0	1	0	1	0	0	1	0	0	0	0	0	0	0	2	0	2	2	1	0	2	1
OTU1693	0	0	0	0	0	0	0	0	0	0	0	0	0	0	0	0	0	0	0	0	0	0	0	0	0	0	0	0	0	0	0	0	0	0	0	0	0	0	0	0	1	0	3	1	1	4	0	2	0
OTU1694	0	0	0	0	0	0	0	0	0	0	0	2	0	0	0	0	0	0	0	0	0	0	0	0	0	0	0	0	0	0	0	1	0	0	0	0	2	0	0	0	0	0	0	0	0	0	3	3	0
OTU1695	0	1	1	3	2	0	0	0	1	2	0	0	0	0	0	1	0	1	5	0	1	0	3	0	2	0	0	0	0	2	0	0	4	0	0	0	1	0	0	0	0	0	0	2	1	0	0	0	1
OTU1696	0	1	1	0	0	0	0	1	0	0	0	0	2	0	0	0	0	1	0	0	0	0	0	0	0	1	1	1	1	2	1	1	1	3	0	0	4	1	0	0	0	0	0	0	0	0	1	0	0
OTU1697	0	0	0	0	0	0	0	0	0	0	0	1	0	0	0	0	0	0	0	0	0	0	0	3	0	0	0	0	0	0	0	0	0	0	0	0	0	0	0	0	0	1	0	0	0	1	0	0	0
OTU1698	0	0	1	0	2	1	0	0	1	4	0	0	3	1	0	0	0	1	2	0	2	1	0	0	0	0	0	1	4	1	0	2	0	2	0	4	0	0	3	0	0	0	1	0	0	0	0	4	1
OTU1699	1	0	0	1	0	0	0	0	0	0	4	0	0	0	0	0	0	0	2	0	0	0	0	2	0	1	0	0	0	0	0	1	0	0	1	0	0	0	0	1	0	0	0	0	0	5	0	4	0
OTU1700	0	0	0	0	0	0	0	0	0	0	1	0	0	0	0	0	0	0	0	0	0	0	0	0	0	0	0	0	1	0	0	0	0	0	0	0	0	0	0	0	0	3	0	0	0	2	3	0	1
OTU1701	1	0	1	0	0	0	1	0	1	4	0	2	0	16	0	0	0	0	0	0	0	0	0	0	1	0	1	0	0	0	1	0	0	0	1	0	2	0	0	0	0	0	0	0	0	0	0	0	0
OTU1702	0	0	0	0	0	0	0	0	0	0	0	0	0	0	0	0	0	0	0	0	0	0	0	0	0	0	0	0	0	0	0	0	0	0	0	0	0	0	0	1	0	0	0	1	0	0	11	2	2
OTU1703	0	0	0	0	0	0	0	0	0	0	0	0	0	0	0	1	0	0	0	0	0	0	0	0	1	5	0	0	0	1	0	0	0	0	1	0	0	0	0	0	2	0	0	0	1	1	1	0	1
OTU1704	0	0	0	1	0	0	0	0	0	0	0	0	0	0	0	0	0	0	0	0	0	0	0	0	0	0	0	0	0	1	0	0	0	0	0	0	0	0	0	0	3	0	3	0	0	1	0	0	0
OTU1705	0	0	0	0	2	0	0	0	0	0	0	0	0	0	0	0	0	0	0	0	0	0	0	0	0	0	0	0	0	0	0	2	0	2	0	0	0	0	0	0	2	1	0	0	2	1	0	0	5
OTU1706	1	0	0	0	0	0	0	0	0	0	0	1	0	0	0	0	0	0	0	0	0	0	0	0	0	0	0	0	0	0	0	0	0	0	0	0	0	0	0	0	3	3	6	8	6	0	0	0	0
OTU1707	0	0	1	0	0	0	0	0	0	0	0	3	0	0	0	0	0	0	0	0	0	0	0	0	0	0	0	0	0	0	0	0	0	0	0	0	0	0	0	0	0	0	0	0	0	2	0	2	0
OTU1708	0	0	0	0	0	0	0	0	0	1	0	0	0	0	0	0	0	0	0	0	0	0	0	0	0	0	0	0	0	0	0	0	0	1	0	0	0	0	3	0	0	0	0	0	0	0	0	0	0
OTU1709	0	0	0	0	0	0	0	0	0	0	0	0	0	0	0	0	0	0	0	0	0	0	0	0	0	0	0	0	0	0	0	0	0	0	0	0	0	0	0	0	0	0	1	1	2	3	0	0	0
OTU1710	0	0	0	0	1	0	0	1	0	0	0	0	2	0	0	1	1	1	2	0	0	2	1	0	1	0	2	1	1	2	0	0	1	4	0	0	0	0	0	0	0	0	0	0	0	0	0	0	1
OTU1711	0	0	1	4	0	0	0	0	0	0	0	0	0	0	0	2	0	9	1	0	10	3	0	0	0	0	4	0	0	0	0	3	0	0	1	0	0	0	0	0	0	0	0	0	0	0	1	0	0
OTU1712	0	0	0	0	0	0	0	0	0	0	0	1	0	0	0	0	0	0	0	0	0	0	0	0	0	0	0	0	0	0	0	0	0	0	0	0	0	0	2	0	0	1	0	2	8	0	3	0	0
OTU1713	0	1	0	0	0	0	0	0	0	0	0	2	0	0	0	0	0	0	0	0	2	2	0	0	1	2	0	5	1	1	0	0	0	0	0	0	0	0	2	0	0	0	0	0	0	3	1	0	2
OTU1714	0	0	3	1	0	0	0	0	1	0	0	0	1	0	0	3	2	0	0	0	0	1	0	1	0	0	3	1	7	1	1	0	3	1	0	5	1	2	0	0	0	0	0	0	1	0	1	0	0
OTU1715	0	0	0	0	0	0	0	0	0	0	0	0	0	0	0	0	0	0	0	0	0	0	0	0	0	0	0	0	0	0	0	0	0	3	0	0	0	0	0	0	0	0	0	0	0	0	0	0	0
OTU1716	0	0	2	3	0	0	0	0	0	14	0	0	0	0	0	0	0	0	0	0	0	0	0	0	0	0	6	0	0	0	0	0	0	0	0	0	0	10	0	0	0	0	0	0	0	0	0	0	0
OTU1717	0	0	0	0	1	1	1	1	0	0	0	0	0	0	0	1	0	0	0	0	1	2	0	0	1	0	0	6	0	4	0	0	0	0	0	0	0	0	0	0	0	2	0	0	0	0	0	0	0
OTU1718	0	2	1	0	1	2	0	0	0	0	1	1	0	0	0	1	1	1	2	2	0	0	1	0	0	0	2	0	0	0	0	0	0	0	0	0	3	0	3	0	0	0	2	0	0	1	1	0	4
OTU1719	7	0	2	0	4	0	0	0	0	3	1	0	0	15	0	0	0	0	0	0	0	0	0	0	0	0	0	0	0	0	2	0	0	0	0	0	0	2	0	2	0	0	0	0	0	0	0	0	0
OTU1720	0	1	0	0	0	0	0	0	0	0	1	0	0	0	0	0	0	0	0	0	0	0	0	0	0	0	0	1	0	0	0	0	0	0	0	0	0	0	0	0	0	0	3	0	3	2	0	4	0
OTU1721	0	0	0	0	0	0	0	3	0	4	0	0	0	0	0	0	0	0	0	0	0	0	0	3	0	0	6	0	0	0	0	0	1	0	0	0	0	3	0	1	0	0	5	0	0	0	0	0	0
OTU1722	0	0	0	0	0	0	1	0	0	1	1	6	0	0	0	0	0	0	0	0	0	1	0	0	0	0	0	2	0	0	0	0	0	2	2	0	1	0	0	0	0	1	0	3	1	0	0	0	0
OTU1723	2	0	0	0	1	0	0	0	0	0	0	0	0	0	0	0	0	0	0	0	0	0	0	0	0	0	0	0	0	0	0	0	0	0	0	0	0	0	2	0	0	0	3	0	0	3	19	0	0
OTU1724	0	0	0	0	0	0	0	0	0	0	1	0	0	0	0	0	0	0	0	0	0	0	0	0	0	0	0	0	0	0	0	0	0	0	0	0	0	0	0	0	0	0	0	0	0	0	0	0	0
OTU1725	2	1	1	0	0	0	1	0	0	3	3	3	0	17	0	0	0	0	0	0	0	0	0	0	0	0	0	0	0	0	0	0	0	0	0	0	1	3	0	0	0	0	0	0	0	0	0	0	0
OTU1726	0	5	3	1	0	3	0	0	0	0	0	0	0	0	0	2	3	3	0	0	1	0	3	0	0	0	0	1	0	0	0	0	0	0	0	3	1	0	3	1	0	0	0	0	0	1	0	0	0
OTU1727	0	0	0	0	0	0	0	0	0	0	0	2	0	0	0	1	0	0	0	0	0	0	0	0	0	0	0	0	0	0	0	2	0	0	0	0	0	0	0	0	0	0	0	0	0	0	3	2	3
OTU1728	0	0	0	0	0	0	0	0	0	0	0	0	0	0	0	1	0	0	0	0	0	1	0	0	0	0	0	0	0	0	0	0	0	0	0	0	0	0	0	0	1	0	0	2	1	0	0	2	0
OTU1729	0	0	0	0	0	0	0	1	0	0	0	0	0	0	0	0	0	0	0	0	0	0	0	0	0	0	0	0	0	0	0	0	0	1	0	0	0	0	0	0	5	3	0	5	0	1	0	2	0
OTU1730	0	0	0	0	0	0	0	0	1	0	11	0	1	0	0	0	2	0	0	0	0	0	1	0	0	0	0	0	0	0	0	0	0	0	0	0	0	0	0	0	0	0	0	0	0	0	0	0	0
OTU1731	0	0	1	0	0	0	0	0	0	0	0	0	0	0	32	0	0	0	0	0	0	0	0	0	0	0	0	0	0	0	0	0	0	0	0	0	0	0	0	0	0	0	0	0	0	0	0	0	0
OTU1732	0	2	0	3	1	0	0	0	1	0	1	0	0	0	0	2	3	1	0	0	0	0	0	0	2	0	0	1	0	0	1	0	0	0	0	0	0	0	0	0	2	3	0	0	3	0	2	7	2
OTU1733	0	0	2	0	0	0	0	0	0	0	0	0	0	0	0	0	0	0	0	0	0	0	0	1	0	0	4	0	0	0	0	0	0	0	0	0	0	0	0	0	1	2	2	0	0	5	3	0	0
OTU1734	0	0	0	0	0	0	0	0	0	0	0	0	0	0	0	0	0	0	0	0	0	0	0	0	0	0	0	0	0	0	0	0	0	0	0	0	0	0	0	0	0	0	4	0	0	0	0	0	0
OTU1735	0	0	0	0	0	0	0	0	0	0	0	0	0	0	0	1	0	0	0	0	0	0	0	0	0	0	3	0	0	0	0	2	1	0	0	0	0	0	0	0	0	0	1	2	1	1	1	0	0
OTU1736	0	0	0	0	0	0	0	0	0	0	1	0	0	1	0	1	0	0	0	0	0	1	0	2	1	0	2	0	0	0	0	0	0	2	0	0	0	1	1	0	3	0	2	2	0	1	0	2	2
OTU1737	0	0	0	0	0	0	0	0	0	0	0	0	1	0	0	0	0	0	0	0	0	0	0	0	0	0	0	0	0	0	0	0	0	0	0	1	0	0	0	0	2	1	0	0	0	0	2	3	0
OTU1738	0	0	0	0	0	0	0	1	0	0	0	0	0	0	0	0	1	0	0	0	0	0	0	0	0	0	0	0	0	0	0	0	0	0	0	0	2	0	2	0	0	0	0	1	3	6	1	1	0
OTU1739	0	0	0	2	2	0	0	1	0	0	0	0	0	1	0	1	0	0	0	0	0	0	0	0	0	1	1	2	1	0	0	0	0	3	0	3	1	0	0	0	0	0	0	0	0	3	2	0	0
OTU1740	0	0	0	0	0	0	4	1	1	0	3	0	0	1	0	0	0	1	1	0	0	0	0	2	0	0	0	0	0	1	0	0	0	0	0	1	2	0	0	0	0	0	1	0	0	1	3	0	1
OTU1741	0	0	0	0	0	0	0	0	0	0	0	0	0	0	0	0	0	0	0	0	0	0	0	0	0	0	0	0	0	0	0	0	0	0	0	0	0	0	0	0	0	0	0	0	0	0	0	0	0
OTU1742	0	0	0	0	0	0	2	0	0	0	0	0	0	0	0	0	0	0	0	1	0	0	0	0	0	0	0	0	0	0	0	0	2	0	1	0	0	0	1	0	0	3	0	0	1	0	0	0	4
OTU1743	0	0	0	0	0	0	0	0	0	0	0	0	0	0	0	0	0	0	1	0	0	0	0	0	2	0	0	0	0	0	0	0	0	0	0	0	0	0	0	0	1	0	9	0	0	0	0	0	0
OTU1744	1	0	0	0	0	0	0	0	0	0	0	0	0	0	0	0	0	0	0	0	0	0	0	0	0	0	0	1	0	0	0	0	0	0	0	0	0	0	0	0	4	0	3	0	1	0	2	0	0
OTU1745	0	0	0	0	2	0	0	2	0	1	5	1	0	0	0	0	1	0	5	0	0	2	2	0	4	0	0	0	2	0	0	0	0	0	0	0	0	6	0	0	4	0	0	0	0	1	0	0	0
OTU1746	0	0	0	0	0	0	0	0	1	0	0	0	0	0	0	0	0	0	0	0	0	0	0	0	1	0	0	0	5	0	0	0	0	0	0	0	0	3	0	0	11	0	0	0	2	1	0	1	2
OTU1747	0	1	1	2	0	0	2	0	1	0	1	1	0	0	0	0	0	0	1	2	1	0	0	0	0	0	0	0	0	0	0	0	3	0	0	0	2	0	0	0	2	2	0	1	0	0	1	1	0
OTU1748	0	0	0	0	0	0	0	0	0	0	0	0	0	0	0	0	0	0	0	0	0	0	0	0	0	0	0	0	0	0	0	0	0	0	0	0	0	1	0	2	0	0	0	0	0	0	0	0	0
OTU1749	0	0	0	0	0	0	0	0	0	0	0	0	0	0	0	0	0	1	0	0	0	0	0	0	0	0	0	0	0	0	0	0	0	4	0	0	1	0	0	0	0	0	0	0	0	0	0	0	2
OTU1750	0	0	0	0	0	0	0	0	0	0	0	0	0	0	0	0	0	0	0	0	0	0	0	0	0	0	0	0	0	0	0	0	0	0	0	0	0	0	1	0	0	1	0	0	0	0	0	0	0
OTU1751	1	0	2	0	0	0	1	0	0	3	0	0	0	1	0	2	1	0	0	0	0	0	0	0	0	0	0	0	0	0	0	0	1	1	0	0	0	2	0	1	0	0	0	0	0	0	0	2	0
OTU1752	0	0	0	0	0	0	0	0	1	0	1	0	0	0	0	0	0	0	0	0	0	0	0	0	0	0	0	0	0	0	0	0	0	0	0	0	0	0	0	1	0	4	0	12	0	4	3	0	0
OTU1753	0	1	0	4	1	0	0	0	0	1	0	0	0	0	0	0	0	1	1	0	1	0	0	0	1	0	0	0	0	0	1	6	0	2	0	0	0	0	0	0	0	0	0	0	0	0	0	0	0
OTU1754	0	0	0	10	1	0	0	0	0	0	0	0	0	0	0	0	0	0	0	0	2	1	9	0	8	0	0	0	1	0	0	0	0	0	0	0	0	0	0	2	0	2	0	0	0	0	0	0	0
OTU1755	0	1	0	0	0	0	3	0	2	0	2	0	4	0	0	0	0	2	1	0	0	0	0	0	0	0	1	1	0	0	0	2	1	0	0	0	0	0	0	0	0	3	0	0	2	1	4	1	1
OTU1756	0	1	0	0	0	0	0	0	0	0	0	0	0	0	0	1	0	0	0	0	0	0	0	0	0	0	0	0	0	0	0	0	0	0	0	2	0	0	0	0	2	0	0	1	0	0	0	1	3
OTU1757	0	1	0	0	1	0	0	0	0	0	0	0	0	0	0	1	0	1	0	0	0	0	0	0	0	0	0	0	0	0	0	0	0	0	0	0	0	0	0	0	0	2	0	3	1	3	0	0	0
OTU1758	0	0	0	0	0	0	0	0	0	0	0	0	0	0	0	0	0	0	0	0	0	0	0	0	0	0	0	0	0	0	0	0	0	0	0	0	0	0	0	1	0	5	0	0	3	0	0	0	0
OTU1759	1	0	1	0	0	0	0	2	0	1	0	0	0	0	0	0	0	1	0	0	1	0	1	1	1	0	0	1	2	0	0	0	4	4	0	0	0	0	0	0	2	0	0	0	0	0	1	0	0
OTU1760	0	0	0	0	0	0	0	0	0	0	0	0	0	0	0	0	0	0	0	0	0	0	0	0	0	0	0	0	0	0	0	0	0	0	0	0	0	0	0	0	0	0	0	0	0	0	0	0	0
OTU1761	2	0	1	0	0	0	0	0	0	0	5	0	0	0	6	3	1	0	1	3	0	0	0	0	0	0	3	1	3	2	1	3	0	0	0	0	0	0	0	0	0	0	0	0	0	0	0	0	0
OTU1762	2	0	2	0	0	0	0	0	0	5	1	4	1	11	0	0	0	0	0	0	0	0	0	0	0	0	0	0	0	0	1	0	0	0	1	0	0	0	2	0	0	0	0	0	0	0	0	0	0
OTU1763	0	0	0	0	2	0	0	0	5	0	2	0	0	0	0	0	0	1	0	0	1	3	2	2	2	0	0	1	0	0	0	1	0	0	1	0	6	0	0	0	0	0	0	0	0	0	0	0	0
OTU1764	1	1	3	1	1	3	0	0	0	1	0	0	2	0	0	0	0	0	1	0	0	1	3	0	2	2	0	0	2	0	0	0	0	1	2	0	2	2	1	0	0	0	0	0	0	0	0	0	0
OTU1765	2	1	0	0	0	0	0	1	0	0	0	1	0	0	0	0	0	0	0	0	1	0	0	2	1	0	0	1	0	2	0	0	0	0	0	1	2	0	1	0	0	1	0	0	0	4	0	1	0
OTU1766	0	0	0	0	0	0	0	0	0	0	3	0	3	0	0	0	0	0	0	0	0	0	0	0	0	0	0	1	0	0	0	0	0	0	0	0	0	0	1	0	2	0	0	1	0	0	0	1	2
OTU1767	0	1	0	0	4	0	0	0	0	0	0	1	0	0	0	0	0	0	0	0	0	0	0	0	0	0	0	0	0	0	0	0	0	0	0	0	0	0	0	0	0	3	3	1	3	1	0	1	0
OTU1768	0	0	0	0	0	3	0	0	0	0	0	0	0	0	0	0	0	0	0	0	0	0	0	0	0	0	0	0	0	0	0	0	0	0	0	0	0	0	0	0	2	1	0	0	0	1	0	2	0
OTU1769	10	0	2	0	0	0	0	0	0	0	4	0	0	1	0	2	0	0	0	0	1	0	0	0	1	1	0	0	0	0	1	0	0	2	0	0	0	3	0	0	0	0	0	0	0	3	0	0	1
OTU1770	1	0	0	3	0	0	2	0	0	1	0	0	1	0	0	0	2	2	0	2	0	0	1	0	0	0	0	1	0	1	0	2	0	0	1	0	1	0	3	0	0	1	1	1	0	0	0	0	1
OTU1771	0	0	0	0	0	0	0	0	0	0	2	0	0	0	0	0	0	0	0	0	0	0	0	0	0	0	0	0	0	0	0	0	0	0	0	0	0	0	0	0	0	0	0	3	1	1	3	2	0
OTU1772	0	0	0	0	0	0	0	0	0	0	0	0	0	0	0	0	0	0	0	0	0	0	0	0	0	0	0	0	0	0	0	0	1	0	0	1	0	0	0	0	0	0	0	0	4	1	0	0	4
OTU1773	0	0	0	1	0	0	0	0	0	0	0	0	0	0	0	0	0	0	0	0	0	0	0	0	0	0	0	0	0	0	0	0	0	0	0	0	0	0	0	0	9	0	2	0	1	1	1	1	0
OTU1774	0	0	0	2	4	0	0	0	0	1	0	0	0	1	1	0	0	0	0	0	1	0	0	1	3	0	2	0	0	0	1	0	0	2	0	0	1	0	0	0	0	0	0	0	0	0	0	0	0
OTU1775	0	0	0	2	0	0	0	1	1	1	0	0	2	0	0	1	0	0	3	0	1	0	0	2	1	0	0	2	2	1	0	0	2	0	0	0	2	1	2	0	0	0	0	0	0	0	0	0	0
OTU1776	0	0	2	2	0	0	3	0	0	0	0	0	15	0	0	0	9	0	0	0	0	0	0	0	0	0	0	0	0	0	0	0	0	0	0	0	0	0	0	0	0	0	0	0	0	1	0	0	0
OTU1777	0	0	0	0	0	0	0	0	0	0	0	0	0	0	0	0	0	0	0	0	0	0	0	0	1	0	0	0	0	0	0	0	0	0	0	3	0	0	0	0	5	1	3	1	0	0	0	0	0
OTU1778	0	0	0	0	0	0	0	0	0	0	0	0	0	0	0	0	0	1	0	0	0	0	0	0	0	0	0	0	0	0	0	0	0	0	1	0	0	0	0	0	1	1	1	1	0	0	0	3	0
OTU1779	2	0	2	1	0	4	0	1	0	0	0	0	0	0	0	0	1	0	0	0	0	0	0	0	0	1	2	3	0	1	0	0	5	0	1	1	3	2	4	0	0	0	0	0	0	0	0	0	0
OTU1780	1	0	0	0	0	0	0	1	2	0	0	0	2	0	0	1	1	0	0	1	0	0	0	4	0	1	1	2	0	0	2	0	0	5	1	0	0	4	1	0	0	0	0	1	0	0	0	0	0
OTU1781	3	0	1	5	0	0	0	0	0	0	1	0	0	0	0	6	0	0	1	0	1	0	2	4	1	0	0	1	0	0	0	4	1	5	0	2	0	0	0	0	0	0	0	0	0	0	0	0	0
OTU1782	0	0	0	0	0	0	0	0	0	0	0	0	0	0	0	1	0	1	0	0	0	0	0	0	0	0	0	0	0	0	0	0	0	0	0	0	0	0	0	0	0	0	0	2	9	4	2	4	0
OTU1783	0	2	0	0	0	0	2	5	0	0	0	2	0	0	0	1	1	0	1	0	0	1	0	0	1	0	0	1	3	3	0	1	2	0	0	0	1	1	0	0	0	0	0	0	0	0	0	0	0
OTU1784	0	0	0	1	2	0	0	0	1	0	1	0	2	0	0	1	2	0	0	0	0	0	0	0	0	0	0	1	1	0	0	0	1	0	0	1	1	1	2	0	2	0	0	0	2	1	0	1	0
OTU1785	0	1	3	0	0	0	0	0	0	0	3	0	0	0	4	4	0	1	3	9	2	0	0	0	0	1	0	1	0	1	2	2	0	0	0	0	0	0	0	0	0	0	0	0	0	0	0	0	0
OTU1786	1	2	2	2	0	0	0	0	0	1	0	0	0	0	0	0	0	0	0	1	0	0	0	1	1	0	2	0	4	4	0	1	1	1	1	0	3	0	0	0	0	0	0	0	2	0	0	0	0
OTU1787	0	1	0	0	0	0	0	0	0	0	0	0	0	0	0	0	0	0	0	0	0	0	0	0	0	0	0	0	0	0	0	0	1	0	0	1	0	0	0	0	0	0	0	0	0	0	0	3	0
OTU1788	0	1	0	0	0	0	0	1	0	0	0	1	0	0	0	0	2	0	0	0	2	3	0	0	2	1	0	0	0	0	0	0	1	0	0	0	0	0	4	1	0	0	0	0	0	0	0	0	1
OTU1789	0	0	1	2	0	0	0	0	1	3	0	0	0	0	0	0	0	0	0	1	2	2	1	0	2	0	0	1	5	2	0	0	0	0	5	0	0	0	0	2	0	0	0	0	0	0	0	0	0
OTU1790	0	0	2	0	2	0	2	1	2	13	3	1	0	0	0	0	0	0	0	0	0	1	0	0	0	0	0	0	0	0	0	0	0	0	0	3	0	1	0	0	0	0	0	0	1	0	0	0	0
OTU1791	0	0	0	0	0	0	0	0	0	0	0	0	0	0	0	0	0	0	0	0	0	0	0	0	0	0	0	0	0	0	0	0	0	1	0	0	0	0	0	0	0	0	0	0	0	1	9	5	13
OTU1792	0	0	0	0	1	1	0	1	0	9	0	1	0	0	0	0	0	0	0	0	1	0	0	0	0	0	0	0	0	0	0	0	0	0	0	0	0	0	0	0	0	0	0	0	0	1	2	0	0
OTU1793	0	0	0	1	0	0	0	0	0	0	0	0	0	0	0	0	0	0	0	0	0	0	0	0	0	0	0	0	0	0	0	0	0	0	0	0	0	0	0	0	0	0	0	0	0	0	0	0	33
OTU1794	0	0	3	0	1	0	0	0	0	0	0	0	0	0	0	11	0	4	1	2	2	0	12	0	2	0	0	0	0	0	0	0	0	0	0	0	0	0	0	2	0	0	0	0	0	0	0	0	0
OTU1795	0	0	0	0	0	0	0	0	0	0	0	0	0	0	0	0	0	0	0	0	0	0	0	0	0	0	0	0	0	0	0	0	0	0	0	2	1	0	0	0	0	0	2	1	1	5	0	1	1
OTU1796	0	2	0	1	0	0	2	1	0	0	0	1	2	0	0	3	0	1	0	0	0	0	0	1	0	0	0	1	0	0	1	0	0	0	0	1	0	0	0	0	0	0	1	2	0	0	3	0	0
OTU1797	0	0	0	0	0	0	0	0	0	0	0	0	0	0	0	0	0	0	0	0	0	0	0	0	0	0	0	0	0	0	0	0	0	0	0	0	0	0	0	0	0	0	0	0	0	0	0	0	0
OTU1798	0	0	1	0	0	0	0	0	0	0	0	0	0	0	0	0	1	0	0	0	0	1	0	0	1	0	0	0	0	0	0	0	0	0	0	0	0	0	0	0	2	0	1	1	0	2	0	0	0
OTU1799	0	0	0	1	0	0	0	0	0	0	0	0	0	0	0	0	0	0	0	0	0	0	0	0	0	0	0	0	0	0	0	0	0	0	0	0	0	0	0	0	0	0	0	0	0	1	1	0	1
OTU1800	1	1	4	2	0	0	1	0	0	1	0	0	0	0	0	1	0	7	0	0	6	0	2	0	0	0	1	0	3	0	0	0	2	0	0	0	0	1	0	5	0	0	0	0	0	0	0	0	0
OTU1801	0	0	0	0	0	0	0	0	0	0	0	0	0	0	0	0	0	0	0	0	0	0	0	0	0	0	0	0	0	0	0	0	0	0	0	0	0	0	0	0	0	8	0	2	0	0	0	0	1
OTU1802	0	0	0	0	0	0	0	0	0	0	0	0	0	0	0	0	0	0	0	0	0	0	0	0	0	0	1	0	0	0	0	0	0	0	0	0	0	0	0	0	1	5	0	1	3	1	0	0	8
OTU1803	0	0	0	0	0	0	0	0	0	0	0	0	0	0	0	0	0	0	0	0	0	0	0	0	0	0	0	2	0	2	1	0	0	0	0	0	0	0	0	0	0	0	0	0	0	0	0	0	0
OTU1804	0	0	0	0	0	0	0	0	0	0	0	0	0	0	0	0	0	0	0	0	0	0	0	0	0	0	0	0	0	0	0	0	0	0	0	0	0	0	0	0	0	0	0	0	0	1	0	0	0
OTU1805	0	0	0	0	0	0	0	0	0	0	0	3	0	0	0	0	0	0	0	0	0	0	0	0	0	0	0	0	0	0	0	0	0	0	0	0	0	0	0	0	0	0	0	0	0	0	0	0	0
OTU1806	0	0	0	0	0	0	0	0	0	0	0	0	0	0	0	0	0	0	0	0	0	0	0	0	0	0	0	1	0	0	0	0	0	0	0	0	1	0	0	0	0	0	0	0	0	0	0	0	0
OTU1807	0	0	0	1	0	0	0	0	0	0	0	0	1	0	0	0	0	0	0	0	0	0	0	0	0	0	0	0	0	0	0	3	1	0	0	2	0	0	0	0	1	1	0	0	0	0	0	0	1
OTU1808	0	0	1	2	2	0	0	1	0	0	1	0	0	0	0	3	0	3	0	0	5	0	3	1	4	1	0	0	2	0	0	0	1	0	0	0	0	3	0	2	0	0	0	0	0	0	1	0	0
OTU1809	0	0	0	0	0	0	0	0	0	0	0	1	0	0	0	0	0	0	0	0	0	0	0	0	0	0	0	0	0	0	0	0	0	0	0	0	0	0	1	0	0	0	0	4	0	2	0	1	0
OTU1810	3	0	0	0	0	0	0	0	0	0	0	0	3	0	0	0	0	0	0	0	0	0	0	0	0	2	0	0	0	0	0	0	0	0	0	0	0	0	0	0	0	2	0	7	0	0	0	0	3
OTU1811	1	0	0	0	0	2	0	0	0	0	6	0	0	17	0	0	1	0	0	0	0	1	0	0	0	0	0	0	0	0	1	0	0	0	0	0	0	2	0	0	0	1	0	0	0	0	0	0	0
OTU1812	0	0	1	0	0	0	0	0	0	0	0	1	0	0	0	0	0	0	0	0	0	0	0	0	0	0	0	0	0	0	0	0	0	0	0	0	0	0	1	0	0	0	0	1	0	1	2	0	0
OTU1813	0	0	0	2	0	0	0	0	0	0	0	0	0	1	0	0	0	0	0	0	0	0	0	0	0	0	0	0	0	0	0	0	0	0	0	0	0	0	0	0	1	4	2	0	0	0	0	0	4
OTU1814	0	0	0	0	2	0	0	0	0	0	0	0	0	6	1	2	0	0	0	2	0	0	0	0	0	0	3	0	1	1	0	2	1	2	0	0	0	6	1	0	0	0	0	0	0	0	1	0	0
OTU1815	0	3	0	0	0	0	2	0	0	0	0	0	0	0	0	0	0	0	0	0	0	0	0	0	2	1	0	0	0	1	0	0	0	0	1	0	0	0	5	0	0	0	0	0	0	1	1	0	0
OTU1816	0	0	0	0	0	1	0	0	0	0	0	1	0	0	0	0	0	0	0	0	0	0	0	0	0	0	2	0	0	0	0	0	0	0	0	0	2	0	0	0	0	0	0	0	0	0	2	13	0
OTU1817	0	0	0	0	0	0	0	0	0	0	0	0	0	0	0	0	1	0	0	0	0	0	0	0	1	2	1	0	0	0	0	0	0	0	0	0	0	0	0	0	0	0	0	0	2	1	0	5	0
OTU1818	1	0	0	0	0	2	0	0	0	0	0	0	0	0	0	0	0	0	0	0	0	0	0	0	0	0	0	0	0	0	0	0	0	2	0	1	0	0	0	1	1	0	0	3	0	0	0	0	0
OTU1819	0	0	0	0	0	0	0	0	0	1	2	0	3	0	0	0	0	0	0	0	0	4	0	0	0	0	0	1	0	0	0	0	0	0	0	0	0	0	0	2	0	0	0	0	6	1	0	0	0
OTU1820	0	1	0	1	0	0	0	0	2	1	0	0	0	0	0	0	0	0	2	0	1	5	1	1	2	1	0	0	0	1	0	0	0	0	0	0	0	1	0	0	0	0	2	1	0	2	0	0	0
OTU1821	0	0	0	2	5	0	0	0	3	0	2	0	0	0	3	1	0	0	0	0	0	0	3	0	0	0	0	1	1	0	0	2	0	0	0	0	2	0	0	0	0	0	0	1	1	0	0	0	1
OTU1822	2	0	0	0	0	0	0	4	0	0	0	0	0	0	0	4	0	0	0	0	0	2	0	2	3	0	0	0	1	0	0	2	1	0	0	1	1	0	4	0	0	0	0	0	0	0	0	0	3
OTU1823	0	0	0	0	0	0	0	0	0	0	0	0	0	0	0	0	1	0	0	0	0	0	0	2	0	0	0	0	0	0	0	0	0	0	0	0	1	0	0	0	0	3	4	0	0	1	0	0	0
OTU1824	0	0	0	0	0	0	0	1	0	0	0	0	0	0	0	0	0	0	0	0	0	0	0	0	0	0	0	0	0	0	0	0	0	0	0	1	1	0	3	0	8	0	6	0	0	0	0	1	0
OTU1825	0	0	0	0	0	0	0	0	0	0	0	0	0	0	0	0	0	0	0	0	0	0	0	0	0	0	0	0	0	0	0	0	0	0	0	0	0	0	0	0	0	3	6	0	0	4	0	0	0
OTU1826	0	0	0	0	0	0	0	0	0	0	0	0	0	0	0	0	0	0	0	0	0	0	0	0	0	0	0	0	0	0	0	0	0	0	0	0	0	0	0	0	3	0	0	0	0	0	0	0	0
OTU1827	0	0	0	0	0	0	0	0	1	0	0	0	0	0	0	0	0	0	0	0	0	0	0	0	0	0	0	1	1	0	0	0	0	0	0	0	0	0	0	0	2	2	3	0	1	1	0	2	0
OTU1828	0	0	0	0	0	0	0	1	0	0	0	0	0	0	0	0	0	0	0	0	0	0	0	0	0	0	0	0	0	0	0	0	0	0	0	0	0	0	1	0	0	3	0	0	1	5	0	0	0
OTU1829	0	0	0	0	0	0	0	0	0	0	0	0	0	0	0	0	0	0	0	0	0	0	0	0	0	0	0	0	0	0	0	0	0	0	0	0	0	1	0	0	0	1	0	2	4	0	3	1	0
OTU1830	0	0	0	0	0	0	3	0	0	0	0	2	0	0	0	0	0	0	0	0	0	0	0	0	0	0	0	0	0	0	0	0	4	0	0	0	0	0	0	0	0	0	0	0	0	6	0	0	0
OTU1831	0	0	0	0	0	0	0	0	0	0	0	0	0	0	0	0	0	0	0	0	0	0	0	1	0	0	0	0	0	0	0	0	0	0	0	0	0	0	0	0	0	0	0	0	5	1	0	0	0
OTU1832	0	0	0	0	0	0	0	0	0	0	0	0	0	0	0	0	0	0	0	0	0	0	0	0	0	0	0	0	0	0	0	0	0	0	0	0	0	0	0	0	0	0	0	0	0	0	0	0	0
OTU1833	0	0	0	0	0	2	0	0	0	0	1	1	0	0	0	0	0	0	0	0	0	0	0	0	0	0	0	0	1	0	0	0	0	0	0	0	0	0	0	0	0	0	0	0	0	0	0	0	0
OTU1834	0	0	0	0	0	0	0	0	0	0	1	0	0	0	0	0	0	0	0	0	0	0	0	0	0	0	0	0	0	0	0	0	0	0	0	0	0	0	0	1	0	0	0	0	4	4	0	2	0
OTU1835	2	1	0	0	0	0	0	0	0	0	1	0	5	0	0	0	0	0	0	0	0	0	0	0	0	0	1	0	0	0	0	0	0	0	0	0	0	0	0	0	0	0	0	0	0	0	0	0	0
OTU1836	0	0	0	0	1	0	0	0	0	0	0	0	0	0	0	0	0	0	0	0	2	1	3	2	1	0	0	0	0	0	0	0	0	0	0	0	0	0	0	0	0	0	0	0	0	0	0	0	6
OTU1837	1	2	0	0	0	4	0	0	0	0	1	1	0	0	0	0	0	0	2	0	0	0	0	2	0	0	1	1	3	2	0	0	1	1	0	0	4	0	2	0	0	0	0	0	0	0	0	0	0
OTU1838	0	0	0	0	0	0	0	0	0	0	0	0	0	0	0	1	0	0	0	0	0	0	0	0	0	0	0	0	0	0	0	0	0	0	0	0	0	0	0	0	1	0	6	1	1	3	0	0	0
OTU1839	2	0	0	0	1	0	0	0	0	0	0	0	0	0	0	0	1	0	0	1	0	0	0	0	0	0	0	0	0	0	1	0	0	0	0	0	0	0	0	0	14	0	2	0	0	0	0	2	0
OTU1840	0	0	0	0	0	0	0	0	0	0	0	0	3	0	0	0	0	0	1	0	0	0	1	0	1	0	0	0	0	0	0	0	0	0	0	0	1	0	0	0	0	0	1	0	1	7	0	2	1
OTU1841	0	0	1	0	0	0	0	3	0	0	0	0	0	0	0	2	1	0	0	1	0	1	2	1	2	0	0	1	0	0	5	1	0	0	0	2	0	0	0	0	0	1	0	0	3	0	0	0	0
OTU1842	0	0	0	0	0	0	0	0	0	0	0	1	0	0	0	0	0	0	0	0	0	0	0	0	1	0	0	0	0	0	0	0	0	1	0	2	0	0	0	0	0	0	1	3	0	0	0	0	2
OTU1843	0	0	0	0	0	1	0	0	0	0	0	0	1	0	0	0	0	0	0	0	0	0	0	0	0	0	0	0	0	0	0	0	0	0	0	2	0	0	0	0	0	0	0	0	0	0	0	0	0
OTU1844	0	0	0	0	0	0	0	0	0	0	0	0	0	0	13	0	1	0	0	4	0	0	0	0	0	0	2	4	2	0	2	0	0	0	0	0	2	0	0	1	0	0	0	0	0	0	0	0	0
OTU1845	0	0	0	0	2	0	0	0	0	0	0	0	0	0	0	0	0	0	0	0	0	0	0	0	0	0	0	0	0	0	0	0	0	0	0	0	0	0	0	0	0	0	0	0	0	4	0	0	1
OTU1846	0	0	1	0	0	0	0	0	12	0	1	0	0	0	0	1	0	0	0	0	0	2	0	0	0	0	0	0	0	0	0	0	0	0	0	0	19	0	0	0	0	0	0	0	0	0	0	1	0
OTU1847	0	0	0	0	0	0	0	0	0	0	0	0	0	0	0	0	0	0	0	0	0	0	0	0	0	0	0	0	0	0	2	2	0	0	0	0	1	0	0	0	1	1	0	0	0	2	0	0	3
OTU1848	0	0	0	0	0	0	0	0	0	0	0	0	0	0	0	0	0	0	0	0	0	0	2	0	0	0	0	0	0	0	0	0	0	0	0	0	0	0	0	0	2	1	0	0	0	1	1	0	3
OTU1849	0	0	0	0	1	0	0	0	0	0	5	0	0	0	15	5	0	0	3	2	0	0	0	0	0	0	0	0	0	1	1	1	0	0	0	0	0	0	0	1	0	0	0	0	0	0	0	0	0
OTU1850	0	1	0	0	0	0	0	0	0	0	2	0	0	0	0	0	0	0	3	0	0	0	0	0	0	0	0	0	0	0	0	0	0	0	0	0	0	0	0	0	1	0	0	0	0	6	1	5	1
OTU1851	0	0	0	0	0	0	0	0	0	0	0	1	0	0	0	0	0	0	0	0	0	0	0	0	0	2	0	0	0	0	0	0	0	1	0	0	0	0	0	0	0	2	1	0	7	3	1	0	2
OTU1852	0	0	0	0	0	0	0	0	0	0	0	0	0	0	0	0	0	0	0	0	0	0	0	0	0	0	0	0	0	0	0	0	0	0	0	0	0	0	0	0	0	1	0	1	1	3	1	0	0
OTU1853	0	0	0	0	0	0	0	0	0	0	0	0	0	0	0	0	0	0	0	0	0	0	0	0	0	0	0	0	0	1	0	0	1	0	0	0	0	0	0	0	0	0	0	0	0	0	0	0	1
OTU1854	0	0	0	0	0	0	1	0	0	0	0	0	0	0	0	0	0	0	0	0	0	0	0	0	0	0	0	0	0	0	0	0	0	0	0	0	0	0	0	0	0	1	0	0	0	0	0	0	6
OTU1855	0	0	0	0	0	0	0	0	0	0	0	0	0	0	0	0	0	0	0	0	0	0	0	0	1	0	0	0	0	0	0	0	0	0	0	0	0	0	0	0	1	2	5	0	0	1	0	0	0
OTU1856	0	0	0	0	0	0	0	0	0	0	0	0	0	0	0	0	0	0	0	0	0	0	0	0	0	0	0	0	0	0	0	0	0	0	0	0	0	0	0	0	0	0	0	5	9	1	8	2	0
OTU1857	0	0	1	0	0	0	0	0	0	0	0	0	0	0	0	0	0	0	1	0	0	0	0	0	0	0	0	0	0	1	0	1	0	0	0	2	0	0	0	0	2	3	0	0	0	0	0	0	0
OTU1858	0	0	0	1	0	0	0	0	0	0	0	0	0	0	0	0	1	0	0	0	1	2	0	0	2	0	1	0	0	0	0	0	0	3	0	0	0	0	0	0	1	0	0	0	0	0	1	2	2
OTU1859	0	0	0	1	0	0	0	2	0	0	1	1	0	1	0	1	1	0	0	1	0	1	3	0	1	0	0	0	1	0	0	0	0	3	0	1	0	0	0	0	0	0	0	1	0	0	0	0	1
OTU1860	0	0	0	0	0	1	0	0	0	0	0	0	0	0	0	0	0	0	0	0	0	0	0	0	0	0	0	0	0	0	0	0	2	0	0	0	0	0	0	0	0	0	0	0	0	0	0	0	0
OTU1861	0	0	2	0	1	1	3	0	0	0	0	1	0	0	0	1	1	0	1	0	1	0	0	4	4	0	0	2	3	0	2	0	1	4	1	0	1	0	3	0	0	0	0	0	0	0	0	0	0
OTU1862	0	0	0	0	0	0	0	0	0	0	0	0	1	0	0	0	0	0	0	0	0	1	0	0	0	0	0	0	0	0	0	0	0	0	0	2	0	1	0	0	0	3	0	0	0	0	3	0	0
OTU1863	0	0	0	0	0	0	0	0	0	0	0	0	0	0	0	0	0	0	0	0	0	0	0	0	0	0	0	0	0	0	0	0	0	0	0	0	0	0	0	0	0	0	0	0	0	0	0	0	0
OTU1864	0	0	5	0	0	0	2	0	0	1	0	0	2	1	0	1	0	0	0	0	0	0	0	0	1	0	0	1	1	1	0	3	0	1	3	4	0	1	3	0	0	0	0	0	0	0	0	0	0
OTU1865	0	0	0	0	0	0	0	0	1	0	0	0	0	0	0	0	0	0	0	0	0	0	0	0	0	1	0	0	0	0	0	0	0	0	0	1	0	0	0	0	0	1	0	5	0	0	0	0	0
OTU1866	0	0	0	0	0	0	1	0	0	1	0	0	0	0	0	1	1	0	0	0	0	0	0	0	0	0	0	0	0	0	0	0	0	0	0	0	0	0	0	1	0	0	0	0	3	0	0	1	0
OTU1867	0	0	0	0	0	6	0	0	3	0	3	0	0	0	0	0	0	0	0	0	0	0	0	0	0	0	0	0	0	0	0	0	0	0	0	1	1	0	0	0	0	0	0	0	1	0	0	0	0
OTU1868	0	0	0	0	0	0	0	0	0	0	0	0	0	0	0	0	0	0	0	0	0	0	0	0	0	0	0	0	0	2	0	0	0	0	0	0	0	0	0	0	0	3	0	1	0	3	0	0	0
OTU1869	2	0	0	0	0	0	0	0	0	2	7	1	0	0	0	0	0	0	0	13	0	5	0	0	0	0	0	0	0	1	0	0	0	0	0	0	0	0	0	1	0	0	0	0	0	0	1	0	0
OTU1870	0	0	0	0	0	0	0	0	0	0	0	1	0	0	0	0	0	0	0	0	0	0	0	0	0	0	0	0	0	0	0	0	0	0	0	0	2	0	0	1	1	3	1	6	0	1	0	1	1
OTU1871	1	4	0	6	0	0	0	0	0	0	0	0	0	0	0	4	1	0	3	2	1	0	2	0	2	0	0	1	1	2	0	0	0	0	0	0	0	1	0	1	0	0	0	0	0	0	0	0	0
OTU1872	0	0	0	0	0	0	2	0	0	0	0	0	0	0	0	0	0	0	0	0	0	0	0	0	0	0	0	0	0	1	0	0	0	0	0	0	0	0	0	0	0	1	1	1	1	0	0	0	1
OTU1873	2	0	0	0	0	0	0	0	0	0	1	0	3	0	0	0	1	0	0	0	0	0	0	0	0	0	0	0	0	0	0	0	0	1	0	0	0	1	0	0	0	0	0	2	0	1	0	3	0
OTU1874	0	0	0	0	0	0	0	0	0	4	0	0	0	0	0	0	0	0	2	0	0	0	0	0	0	0	0	0	0	0	0	0	2	0	0	0	0	0	0	0	4	0	2	3	1	0	0	0	0
OTU1875	0	0	0	0	0	0	0	0	0	0	0	0	0	0	0	0	0	0	0	0	0	0	0	0	0	0	0	0	0	0	0	0	0	0	0	0	0	0	0	1	0	1	0	4	7	3	3	0	0
OTU1876	0	2	0	0	0	0	0	0	0	0	1	0	0	0	0	1	0	0	0	0	0	0	0	0	0	0	0	0	0	1	0	0	0	0	0	0	0	0	0	0	0	0	0	2	0	0	0	0	0
OTU1877	0	0	1	0	0	0	0	0	0	0	0	5	0	0	0	0	0	0	0	0	0	3	0	0	0	7	0	0	0	0	0	0	0	0	0	0	0	1	1	1	0	0	0	0	0	0	3	1	2
OTU1878	0	0	0	0	0	0	1	1	1	0	3	1	3	0	0	1	2	0	4	1	0	2	0	0	0	2	1	0	1	0	2	0	0	0	0	2	0	4	1	1	0	0	4	0	0	0	2	0	0
OTU1879	0	0	0	0	0	0	0	0	0	0	6	0	6	0	0	0	0	0	0	1	0	0	0	0	0	0	0	0	0	0	0	0	0	0	0	0	0	0	0	0	0	0	0	0	0	1	0	0	0
OTU1880	1	1	0	1	0	1	0	0	0	0	0	0	0	0	0	2	0	0	1	0	0	1	0	0	2	2	0	0	2	0	0	0	0	1	1	1	0	0	2	0	0	0	0	0	0	0	0	2	1
OTU1881	0	0	0	0	2	0	0	0	0	0	0	0	0	0	0	0	0	0	0	0	0	0	0	0	0	0	0	0	0	0	0	0	0	0	0	0	0	0	1	0	1	0	9	0	0	0	0	0	2
OTU1882	0	0	0	0	0	0	0	0	0	0	0	0	0	0	0	0	0	0	0	0	0	0	0	0	0	0	0	0	0	0	0	0	0	0	0	0	0	0	0	1	0	0	0	0	0	1	0	0	2
OTU1883	0	0	0	0	0	0	0	0	0	0	0	1	0	0	0	0	0	0	0	0	0	0	0	0	0	0	0	0	0	0	0	0	0	0	0	2	0	0	0	0	1	1	0	3	0	4	0	1	0
OTU1884	0	0	0	0	0	0	0	0	0	0	0	0	0	0	0	0	0	0	0	0	0	0	0	0	0	0	0	0	0	0	0	0	0	0	0	0	0	0	0	0	3	0	4	0	3	1	0	0	0
OTU1885	0	0	2	0	0	3	0	0	0	0	0	0	0	0	0	0	0	0	0	1	1	0	0	0	0	0	0	0	0	1	0	0	0	0	1	0	0	0	1	4	0	0	0	0	0	1	4	0	0
OTU1886	0	0	0	0	0	0	0	0	0	0	0	0	0	0	0	0	0	0	0	0	0	1	0	0	0	0	0	0	0	0	0	0	2	0	0	0	0	0	0	0	0	0	0	1	0	0	0	0	1
OTU1887	1	0	0	0	0	0	2	0	0	0	0	0	0	0	0	0	0	0	0	0	0	0	0	0	0	0	2	0	0	0	0	0	0	0	0	2	0	0	0	0	0	0	0	0	0	0	0	0	0
OTU1888	0	0	0	0	0	0	0	0	0	0	0	0	0	0	0	0	0	0	0	0	0	0	0	0	0	0	0	0	0	0	0	0	0	0	0	0	0	0	0	0	0	0	0	0	0	0	0	0	0
OTU1889	0	0	0	0	0	0	0	0	1	0	1	0	0	0	0	0	0	0	0	0	0	0	0	0	0	0	3	0	3	0	0	0	0	0	0	0	0	0	0	0	0	2	0	0	0	1	0	0	0
OTU1890	0	0	0	0	0	0	0	0	0	0	0	0	0	0	0	0	1	0	0	0	0	0	0	0	3	0	0	0	0	0	0	2	0	0	0	0	0	0	0	2	2	2	2	0	0	2	0	0	2
OTU1891	0	0	0	0	0	0	0	0	0	2	0	0	0	0	0	2	0	0	3	0	0	0	0	0	0	0	0	0	1	1	0	3	3	0	0	0	1	1	0	0	3	2	0	2	0	0	0	0	1
OTU1892	1	0	0	2	0	0	0	1	0	1	7	1	0	1	0	0	3	0	0	7	1	0	0	0	0	0	0	0	1	0	3	0	0	0	0	1	3	1	0	0	1	0	0	0	0	0	0	0	0
OTU1893	0	0	0	0	0	0	0	0	0	0	0	0	0	0	0	0	0	0	0	0	0	10	6	0	0	0	0	0	0	0	0	0	0	12	2	0	0	0	0	0	0	0	0	0	0	0	0	0	0
OTU1894	0	0	0	0	0	0	0	0	0	0	0	0	0	0	0	0	0	0	1	0	0	0	0	0	0	1	0	0	0	0	0	0	0	0	0	1	0	0	0	0	0	2	2	0	0	1	0	2	0
OTU1895	2	0	2	0	2	0	0	0	0	0	0	0	0	0	0	0	0	1	0	0	0	0	1	1	1	0	0	0	3	0	2	0	5	0	0	1	0	0	0	2	0	0	0	0	0	0	0	0	0
OTU1896	0	1	1	0	3	0	0	0	0	0	0	0	0	1	0	0	0	0	0	0	0	1	0	0	0	0	0	0	3	0	0	0	0	2	0	0	0	0	0	0	2	0	2	0	2	0	1	2	0
OTU1897	1	0	0	0	0	0	0	0	0	0	0	0	0	0	0	0	1	0	0	0	0	0	0	0	0	0	0	0	0	0	1	0	0	0	0	0	0	0	0	0	0	1	0	0	1	1	0	1	4
OTU1898	0	0	0	0	0	0	0	0	0	0	0	0	0	0	0	0	0	0	0	0	0	0	0	0	0	0	0	0	1	0	0	0	0	0	0	0	1	0	0	0	0	0	0	0	0	1	3	0	1
OTU1899	2	1	0	0	0	0	0	1	0	0	1	1	0	0	0	2	2	0	0	0	0	0	0	0	0	1	0	0	0	0	0	0	0	0	0	0	0	0	0	0	0	2	0	0	0	0	7	0	2
OTU1900	0	0	0	0	0	0	2	0	0	0	1	0	0	0	0	0	0	0	0	0	0	0	0	0	0	1	0	0	0	1	0	0	0	0	0	2	0	0	0	0	0	0	4	2	0	0	1	2	0
OTU1901	0	0	0	0	0	0	2	0	0	0	4	1	0	0	0	0	0	0	0	0	0	0	0	0	0	0	0	0	0	0	0	0	0	0	0	0	0	0	0	0	3	1	1	0	0	2	0	1	0
OTU1902	0	0	0	0	0	0	0	0	3	0	0	0	0	1	0	0	1	0	0	0	2	0	4	0	0	2	0	0	0	0	0	0	0	0	0	2	3	0	0	0	1	0	0	0	2	1	0	2	0
OTU1903	0	0	0	0	0	0	0	0	0	0	0	0	0	0	0	0	0	0	0	0	0	0	0	0	2	0	0	0	0	0	1	0	2	0	0	0	0	0	0	0	0	0	0	0	0	0	0	0	2
OTU1904	0	0	0	0	0	1	0	0	0	1	0	0	0	0	0	0	0	0	0	0	1	1	0	1	2	0	0	2	0	0	0	0	0	0	0	0	1	0	4	2	4	0	0	0	1	0	1	0	2
OTU1905	0	0	0	0	0	0	0	0	0	0	0	1	0	0	0	0	0	0	4	1	0	0	0	0	0	0	0	0	0	0	0	0	0	0	0	0	0	0	0	0	0	1	0	3	0	8	1	1	0
OTU1906	0	0	0	0	0	0	0	0	0	0	0	1	1	0	0	0	1	0	0	0	0	0	0	0	0	0	0	0	0	1	0	0	0	0	0	1	0	0	0	0	1	1	1	2	0	0	1	0	0
OTU1907	0	0	0	0	1	0	0	0	0	0	0	0	0	0	0	0	0	0	0	0	0	1	0	0	0	0	0	0	0	0	0	0	0	0	0	0	0	0	0	0	0	3	0	3	0	0	1	1	0
OTU1908	1	1	0	0	1	0	0	0	0	0	0	0	4	1	0	0	0	2	1	0	0	0	0	1	1	0	0	0	0	0	0	0	0	0	0	0	0	0	2	0	0	0	0	0	2	0	3	0	0
OTU1909	2	0	0	0	1	0	0	0	0	0	0	0	0	0	0	0	0	0	0	0	0	0	0	0	0	0	0	0	0	0	0	0	0	0	0	0	0	0	0	0	2	1	0	1	0	0	0	1	0
OTU1910	0	0	0	0	0	0	0	0	0	0	0	0	0	0	0	0	0	0	0	0	0	0	0	0	0	0	0	0	0	0	0	0	0	0	0	0	0	0	0	0	0	3	5	3	0	0	2	0	0
OTU1911	0	0	0	0	0	0	0	0	0	0	0	0	0	0	0	0	0	0	0	2	0	0	0	0	0	0	0	0	0	0	0	1	0	0	0	4	0	0	0	0	0	0	0	0	2	1	0	5	1
OTU1912	0	0	0	0	0	0	0	0	0	0	0	0	0	0	0	0	0	0	1	0	0	0	0	0	0	0	0	0	0	0	0	0	0	0	1	0	0	0	0	0	1	0	0	0	0	0	0	1	0
OTU1913	0	0	0	0	0	2	0	0	0	0	0	0	0	0	0	0	0	0	0	0	0	0	0	0	0	0	0	0	0	0	0	0	0	0	1	0	0	0	0	0	0	0	0	1	0	0	0	0	0
OTU1914	2	0	0	0	1	0	0	0	1	1	0	1	3	0	0	0	0	1	0	0	1	2	0	0	1	1	0	0	0	0	0	1	0	0	1	0	0	0	0	0	0	0	0	0	0	0	5	0	0
OTU1915	0	0	0	0	0	0	2	0	1	0	1	0	2	0	0	2	0	0	2	0	0	0	0	0	0	0	0	0	0	1	1	0	4	0	0	0	0	0	0	0	1	1	0	0	1	0	0	0	0
OTU1916	0	0	0	0	0	0	1	0	0	0	0	0	0	0	0	0	0	0	0	0	0	0	0	0	0	1	0	0	0	0	0	0	0	1	0	3	0	0	0	0	2	0	1	0	1	0	0	0	0
OTU1917	0	1	0	0	0	1	0	0	0	0	0	0	0	0	0	0	0	0	0	0	0	0	0	0	0	0	0	0	0	0	0	0	0	0	0	0	0	0	0	0	0	0	0	0	0	0	1	1	0
OTU1918	0	0	0	0	0	0	0	0	0	0	0	0	0	0	0	0	0	0	0	0	0	0	0	0	0	0	0	0	0	0	0	0	0	0	1	0	0	0	0	1	0	0	0	0	0	0	0	0	0
OTU1919	0	0	0	0	0	0	0	1	0	0	0	2	1	0	0	2	0	0	0	0	0	0	0	1	0	0	0	0	0	0	0	0	0	0	0	0	0	0	0	0	0	0	0	1	5	0	0	0	0
OTU1920	0	0	0	0	0	0	0	0	0	0	0	0	0	0	0	0	0	0	0	0	0	0	0	0	0	0	0	0	0	0	0	0	0	0	0	0	0	0	0	0	0	0	0	0	0	0	0	0	0
OTU1921	0	0	0	0	0	4	0	0	0	0	0	1	0	0	0	0	1	0	0	0	0	0	0	0	0	0	0	1	0	0	0	0	0	0	0	0	0	0	0	0	0	1	0	2	5	1	0	2	0
OTU1922	1	1	0	0	0	0	0	0	0	0	0	0	0	0	0	0	0	0	0	0	0	0	0	0	0	0	0	0	0	0	0	0	0	0	0	0	0	0	0	0	0	0	0	0	0	1	0	0	0
OTU1923	0	0	0	0	0	0	0	0	0	0	0	0	0	1	0	0	0	0	0	0	0	0	0	0	0	0	0	0	1	0	0	0	0	0	0	3	2	0	0	0	0	2	0	0	2	0	0	4	2
OTU1924	0	0	0	0	0	0	0	0	0	0	0	2	5	0	0	0	0	0	1	0	0	0	0	0	0	0	0	0	0	0	0	0	0	0	1	0	1	0	0	0	0	1	0	2	0	0	0	0	0
OTU1925	0	0	0	0	0	0	0	0	0	0	0	0	0	0	0	0	0	0	0	0	0	0	0	0	0	0	0	0	0	0	0	0	0	0	0	0	0	0	0	0	1	0	0	0	0	1	0	1	0
OTU1926	0	0	6	0	0	0	0	0	1	0	3	0	1	0	0	0	0	0	0	0	0	0	0	0	1	3	0	0	0	0	0	0	0	2	0	0	0	0	0	1	0	0	0	0	0	2	0	0	0
OTU1927	0	0	0	0	0	0	0	0	0	0	0	1	0	0	0	0	0	1	1	0	0	0	0	0	0	0	0	0	0	0	1	0	0	0	0	0	0	0	0	0	0	2	0	2	0	2	0	5	0
OTU1928	0	1	0	0	2	0	0	0	0	0	0	0	0	0	0	0	0	1	1	0	2	1	0	1	5	0	0	3	0	0	0	0	0	0	0	0	0	0	0	2	0	0	0	0	0	0	1	1	0
OTU1929	0	0	0	0	2	0	0	0	0	0	0	0	0	0	0	0	0	0	0	0	0	2	0	0	2	0	0	1	1	0	0	0	0	0	0	0	0	0	0	0	3	0	0	0	0	1	0	0	1
OTU1930	0	0	0	0	0	0	0	1	0	0	0	0	0	0	0	0	0	0	0	0	0	0	0	0	0	0	0	0	0	0	0	0	0	0	0	0	0	0	1	0	0	0	0	1	0	3	0	0	2
OTU1931	0	0	0	0	0	0	0	2	0	0	0	0	0	2	0	0	0	0	0	0	0	0	0	0	0	0	0	0	0	0	0	0	0	0	0	0	1	0	0	0	0	0	4	0	0	0	0	0	0
OTU1932	0	0	0	0	0	0	0	0	2	0	0	0	0	0	0	0	0	3	1	0	1	0	2	0	0	0	0	0	0	0	0	3	0	0	0	0	4	1	3	2	0	0	0	0	0	4	1	1	0
OTU1933	0	0	0	0	0	4	0	0	0	0	0	0	0	0	0	0	0	0	0	0	0	0	0	0	0	0	0	0	0	0	0	0	0	0	0	0	0	0	0	0	0	0	1	0	0	0	3	1	0
OTU1934	0	0	0	0	0	0	0	0	0	0	1	0	0	0	0	0	0	0	0	0	0	0	0	0	0	0	0	0	0	0	0	0	0	0	0	0	0	0	0	0	0	0	0	0	0	3	0	2	0
OTU1935	0	0	0	0	1	0	0	0	0	0	0	0	0	0	0	0	0	0	0	0	0	0	0	0	0	0	0	0	0	0	0	0	0	0	0	2	0	0	0	0	0	7	0	0	3	0	0	0	0
OTU1936	1	0	0	0	0	0	0	0	0	0	0	0	0	0	0	0	0	0	0	0	0	0	0	0	0	0	0	1	0	0	0	0	0	0	0	0	0	0	0	0	0	0	0	0	0	0	0	0	0
OTU1937	0	0	0	0	0	0	1	0	0	0	0	0	0	0	0	0	0	0	0	0	0	0	0	0	0	0	0	0	0	0	0	0	0	0	0	0	0	0	0	0	0	2	0	0	3	5	4	1	3
OTU1938	0	0	2	0	2	0	0	3	0	0	0	1	0	0	0	3	0	0	0	0	0	0	0	0	1	0	0	3	0	1	0	1	0	8	0	2	0	0	1	0	0	0	0	0	0	1	0	0	0
OTU1939	0	0	0	0	0	0	0	0	0	0	0	4	0	0	0	0	0	0	0	0	0	0	0	0	0	0	0	0	0	0	0	0	0	0	0	0	0	0	0	0	0	0	0	0	0	0	0	0	0
OTU1940	0	0	0	0	0	0	0	2	1	0	0	0	0	0	0	0	0	0	0	0	0	0	0	0	0	0	0	0	0	0	0	0	0	0	0	0	0	0	0	0	0	1	0	3	0	0	0	0	0
OTU1941	0	0	1	2	1	0	1	0	0	0	0	3	1	0	0	0	0	0	0	0	0	0	0	3	1	0	3	2	1	0	2	0	0	0	0	0	1	1	0	0	0	0	0	0	0	0	1	0	0
OTU1942	0	0	0	0	0	0	0	0	0	0	1	0	0	0	0	0	0	0	0	0	0	0	0	0	0	0	0	0	0	0	0	0	0	0	0	0	0	0	0	0	2	3	3	0	2	1	0	0	0
OTU1943	0	0	0	1	0	0	0	0	0	0	0	0	1	0	0	0	0	0	0	0	0	0	0	0	0	0	0	0	0	0	0	0	0	0	0	0	2	0	0	0	0	0	0	0	0	2	0	0	1
OTU1944	0	0	0	0	4	0	0	0	0	1	1	0	0	0	0	2	0	0	4	0	0	1	0	3	0	0	0	0	0	0	1	1	1	0	0	0	0	3	0	1	0	0	0	0	0	0	0	1	0
OTU1945	0	0	0	0	0	0	0	0	0	0	0	0	0	0	0	0	0	0	0	0	0	0	0	0	0	0	0	0	0	0	0	0	0	0	0	0	0	2	0	0	0	0	0	0	8	0	0	3	0
OTU1946	0	0	0	0	0	0	0	0	0	0	1	0	0	0	0	0	0	1	0	0	0	0	0	0	0	3	0	0	0	0	0	0	0	0	0	0	0	0	0	0	0	0	0	1	0	0	0	2	0
OTU1947	0	1	0	0	0	0	2	0	2	1	0	1	0	0	0	0	0	0	0	0	0	0	4	1	0	0	1	0	0	0	1	0	1	0	0	1	0	2	0	0	0	0	0	0	1	0	0	0	0
OTU1948	1	1	0	0	0	0	0	0	0	0	0	0	0	0	0	0	0	1	0	0	0	0	0	0	0	0	0	0	0	0	0	0	0	0	0	0	0	0	0	0	0	0	0	0	0	0	0	3	25
OTU1949	0	0	0	0	0	0	0	0	0	0	0	0	0	0	0	0	1	0	0	0	0	0	0	0	0	0	0	0	0	0	0	0	0	1	0	1	0	0	0	0	2	0	5	0	0	0	1	0	6
OTU1950	0	0	1	1	0	0	1	0	1	0	0	0	3	0	0	8	0	4	0	0	0	0	9	0	1	0	0	1	0	0	0	1	0	0	0	0	0	1	0	2	0	0	0	0	0	0	0	0	0
OTU1951	0	1	0	0	0	0	0	0	0	1	0	0	0	0	0	0	0	0	0	0	0	0	0	0	0	0	0	0	0	0	0	0	0	0	0	0	0	0	1	0	1	1	0	3	3	0	0	0	0
OTU1952	0	0	0	0	0	1	0	0	0	0	0	0	0	0	0	0	0	0	0	0	0	0	0	0	1	0	0	0	0	0	0	0	0	0	0	0	0	0	0	0	1	1	0	2	0	0	0	0	1
OTU1953	0	0	0	0	0	0	0	0	0	0	0	0	0	0	0	0	0	0	0	0	0	0	0	0	0	0	0	1	0	0	0	0	0	0	0	0	0	0	1	0	0	0	1	0	0	0	0	0	0
OTU1954	0	0	1	0	0	0	0	0	0	0	0	1	0	0	0	1	0	0	0	0	0	0	0	0	0	1	0	0	0	0	0	0	0	0	0	0	0	0	0	0	0	0	0	0	0	4	0	2	2
OTU1955	0	0	1	0	0	0	0	0	0	0	0	0	0	0	4	1	0	0	1	6	1	0	0	0	0	0	0	2	2	2	4	0	1	0	0	0	0	0	0	0	0	0	0	0	0	0	0	1	0
OTU1956	0	0	0	0	0	0	0	0	0	1	0	0	0	0	0	0	0	0	0	0	0	0	0	0	0	0	0	0	0	0	0	0	0	0	0	0	0	0	0	0	0	2	0	3	0	1	2	0	0
OTU1957	0	0	0	2	0	2	0	0	1	0	0	0	0	1	0	0	0	0	0	0	2	1	0	0	3	0	1	0	1	0	3	0	0	0	0	0	0	0	1	1	1	0	0	0	0	3	0	0	0
OTU1958	0	0	0	0	0	2	0	0	0	0	0	0	0	0	0	0	0	0	0	0	0	0	0	0	0	0	0	0	0	0	0	0	0	2	0	0	2	0	0	0	0	0	0	0	0	0	0	0	0
OTU1959	0	0	0	0	0	0	0	0	0	0	0	0	0	0	0	0	0	0	0	0	0	0	0	0	0	0	0	0	0	0	0	0	0	0	0	0	0	0	0	0	1	0	1	0	0	1	0	0	0
OTU1960	0	0	0	0	2	2	0	0	2	0	2	0	0	0	0	0	1	0	0	0	0	0	0	0	0	0	0	0	0	0	0	0	0	0	0	0	0	0	0	0	0	0	1	2	0	0	0	1	1
OTU1961	0	0	0	0	0	0	0	0	0	0	0	0	0	0	0	0	0	0	0	0	0	0	0	0	0	0	0	0	0	0	0	0	0	0	0	0	0	0	0	0	0	0	0	0	0	0	0	0	5
OTU1962	0	0	0	0	0	0	0	0	0	0	0	0	0	0	0	0	1	0	0	0	0	0	0	1	0	0	1	0	0	0	0	0	0	0	0	0	0	0	0	0	0	0	1	2	1	0	1	2	0
OTU1963	0	0	0	0	0	0	0	0	0	0	0	0	0	0	0	0	0	0	0	0	0	0	0	0	0	0	0	0	0	0	0	0	0	0	0	0	0	0	0	0	0	0	0	1	0	0	0	0	0
OTU1964	0	0	0	0	0	0	0	0	0	0	0	2	0	0	0	0	0	0	0	0	0	0	0	0	0	0	0	0	0	0	0	0	0	1	0	0	0	0	0	0	0	0	0	0	0	0	0	0	0
OTU1965	0	0	0	4	0	0	0	0	0	1	0	0	0	0	0	0	0	0	0	0	0	0	0	0	0	0	1	0	0	0	0	0	0	0	0	0	0	0	0	0	0	0	0	0	0	0	20	0	0
OTU1966	0	0	0	0	0	0	0	0	0	0	0	0	0	0	0	0	0	0	0	0	0	0	0	0	0	0	0	0	0	0	0	0	0	0	0	0	0	0	0	0	0	0	0	13	0	0	0	0	0
OTU1967	3	0	1	1	0	3	0	0	0	1	0	1	0	0	0	0	2	1	0	0	0	0	0	0	1	2	0	0	0	0	0	3	1	1	1	1	1	0	0	0	0	0	0	0	0	0	0	0	0
OTU1968	0	0	0	0	0	0	0	0	0	0	1	1	0	0	0	0	0	0	0	1	0	0	0	0	0	0	0	0	0	0	0	0	0	0	1	0	0	0	0	0	0	3	2	0	0	1	2	0	2
OTU1969	0	0	0	0	0	0	0	0	0	0	0	0	0	0	0	0	0	0	0	0	0	0	0	0	0	0	0	0	0	0	0	0	0	0	0	0	0	0	0	0	0	0	0	0	0	0	0	0	0
OTU1970	0	2	1	2	1	0	0	0	0	1	0	0	0	1	0	1	0	4	0	0	5	0	1	0	1	1	0	0	2	0	0	1	0	0	0	0	0	0	0	3	0	0	0	0	0	0	0	0	0
OTU1971	0	0	0	0	0	0	0	0	0	0	0	0	0	0	0	0	0	0	0	0	0	0	0	0	0	0	0	0	0	0	0	0	0	0	0	0	0	0	0	0	4	2	0	2	1	2	0	0	0
OTU1972	0	0	0	0	0	0	0	0	0	0	0	1	0	0	0	1	0	0	0	0	0	0	0	0	0	0	0	0	0	0	2	0	0	0	0	1	0	0	0	0	5	0	2	0	0	4	0	0	0
OTU1973	0	1	0	0	0	0	0	0	0	0	0	0	0	0	0	0	1	0	0	0	0	0	0	0	0	0	0	0	1	0	0	0	0	0	0	0	0	0	0	0	1	0	0	2	2	1	0	1	0
OTU1974	0	2	0	0	0	0	0	0	0	0	0	1	0	0	0	0	0	0	0	0	0	0	0	0	0	0	0	0	0	0	0	0	0	0	0	0	0	0	0	0	0	0	0	0	0	0	4	0	0
OTU1975	0	0	0	0	0	0	0	0	0	0	0	0	0	0	0	0	0	0	0	0	0	0	0	0	0	0	0	0	0	0	0	0	0	0	0	0	0	0	0	0	1	0	2	8	0	0	1	1	0
OTU1976	0	0	0	0	0	0	0	0	0	0	0	0	0	0	0	0	0	0	0	0	0	0	0	0	0	0	0	0	0	0	0	0	0	0	0	0	0	0	0	0	0	0	0	2	1	0	1	2	0
OTU1977	0	0	0	3	3	0	0	0	0	0	1	0	0	0	0	1	0	5	0	0	5	0	1	0	1	0	0	0	3	0	1	0	0	0	0	0	0	5	0	1	2	0	0	0	0	0	0	0	0
OTU1978	0	0	0	0	0	0	0	0	0	0	0	0	0	0	0	0	0	0	0	0	0	0	0	0	0	0	0	0	0	0	0	0	0	0	0	0	0	0	0	1	0	0	0	2	1	0	2	0	0
OTU1979	1	1	0	0	0	1	0	0	0	0	2	0	0	0	0	0	0	1	0	0	0	1	0	0	3	0	0	0	0	0	0	0	0	1	0	0	0	1	0	1	2	0	0	0	0	0	0	0	0
OTU1980	0	0	0	0	0	0	0	0	0	0	0	1	0	0	0	0	0	0	0	0	0	0	0	0	0	0	0	0	0	0	0	0	0	0	0	0	0	0	0	0	0	0	0	0	0	0	0	0	0
OTU1981	3	0	1	0	0	0	1	0	0	0	0	3	1	1	0	0	0	1	0	0	0	0	0	0	1	1	0	1	1	4	0	3	2	0	1	1	1	0	1	0	0	2	0	0	0	0	0	0	0
OTU1982	0	0	0	0	1	0	0	0	0	0	0	1	0	0	0	1	0	0	0	0	0	0	0	0	0	2	2	0	0	0	0	0	0	0	0	1	0	0	1	0	0	0	0	0	0	0	0	0	0
OTU1983	0	0	0	0	0	0	0	0	0	0	0	0	0	0	0	0	0	0	0	0	0	0	0	0	0	0	0	0	0	0	0	0	0	0	0	0	0	0	0	0	2	2	0	0	0	1	0	0	1
OTU1984	0	0	0	0	0	0	0	0	1	1	9	0	0	0	0	0	0	0	0	14	0	3	0	0	1	0	0	0	0	0	0	0	0	0	0	0	0	1	0	0	0	1	0	0	0	0	0	0	0
OTU1985	0	2	0	0	0	0	0	0	0	0	0	0	4	0	0	0	1	0	1	1	0	1	0	0	0	4	0	0	0	0	0	0	0	0	0	0	0	0	1	0	2	0	4	0	0	3	0	0	0
OTU1986	0	0	0	0	0	0	0	0	0	0	0	0	0	0	0	0	0	0	0	0	0	0	0	0	0	0	0	0	0	0	0	0	0	0	0	0	0	0	0	0	0	0	0	0	1	0	1	3	0
OTU1987	0	0	0	0	0	3	0	0	0	0	0	0	0	0	0	0	0	0	0	0	0	0	0	0	0	0	0	0	0	0	0	0	0	0	0	0	0	0	0	0	0	0	0	0	0	0	0	0	0
OTU1988	2	0	0	0	0	0	0	0	0	0	0	0	1	0	0	0	0	0	1	0	0	0	0	0	0	1	0	0	0	2	0	0	0	0	0	0	0	0	0	0	0	0	0	0	0	5	0	0	0
OTU1989	4	0	0	0	1	0	0	0	2	3	1	0	0	0	0	0	1	0	0	1	0	0	0	0	0	0	1	0	0	0	0	0	2	0	0	0	0	1	0	1	0	0	0	2	0	0	0	0	0
OTU1990	0	1	0	0	0	0	0	0	0	0	0	0	0	0	0	0	0	0	0	0	0	0	0	0	0	0	0	0	0	0	0	0	0	0	0	0	0	0	0	0	2	2	2	6	0	2	0	0	0
OTU1991	0	0	0	0	0	0	0	0	0	4	0	0	0	0	0	0	1	0	0	0	0	1	1	0	0	0	0	0	0	0	0	0	2	2	0	0	0	0	0	0	0	0	0	0	0	1	2	0	0
OTU1992	0	0	0	0	0	0	0	0	1	0	0	0	0	0	0	0	0	0	0	0	0	0	0	0	0	0	0	0	0	0	0	1	0	0	0	0	0	0	0	0	0	2	0	1	1	4	0	2	0
OTU1993	0	0	0	0	0	0	0	0	0	0	0	0	0	0	0	0	0	0	0	0	0	0	0	0	0	0	0	0	0	0	0	0	0	0	0	0	0	0	0	0	0	0	5	1	0	1	1	4	0
OTU1994	0	0	0	1	0	0	0	1	0	1	0	0	0	1	0	1	0	2	2	0	12	0	1	0	1	0	0	1	0	0	0	0	0	0	0	0	0	0	0	0	2	0	1	0	0	0	0	1	0
OTU1995	0	1	1	0	2	3	1	2	0	0	1	0	3	0	0	2	0	0	0	0	0	0	0	0	0	0	0	2	0	3	0	0	2	4	0	0	0	0	1	0	0	0	0	0	0	0	0	0	0
OTU1996	0	0	0	0	1	0	0	0	2	0	0	0	0	0	0	0	3	1	0	1	0	1	0	0	0	0	0	0	1	0	7	1	0	0	0	1	0	1	4	3	0	0	1	0	0	0	1	0	1
OTU1997	0	0	0	0	0	0	2	0	0	0	0	0	0	0	0	0	0	0	0	0	0	0	0	0	0	0	0	0	0	0	0	0	0	0	0	0	0	0	0	0	0	1	3	0	0	2	0	0	0
OTU1998	0	0	1	1	0	3	0	1	0	2	0	0	0	0	0	2	0	0	2	0	0	0	0	0	3	0	0	2	2	0	0	0	1	0	0	0	1	4	1	1	1	0	0	0	0	0	0	0	0
[truncated: 128,964 more rows]
[truncated: 32 more columns]
