# Supplementary material for: Comparison of Gut Microbiome Profile of Chickens Infected with Three Eimeria Species Reveals New Insights on Pathogenicity of Avian Coccidia
Source: Microorganisms. 2025 Dec 3;13(12):2752. doi: 10.3390/microorganisms13122752 (PMC12736274; doi:10.3390/microorganisms13122752)
Supplement: Supplementary file 1 [file microorganisms-13-02752-s001.zip › Supplementary Table S4.xlsx]

## Sheet: Supplementary Table 3
Supplementary Table 4：Alpha index statistics.
Samples	Chao1	Shannon
Uj-1	1942.45	4.4183
Uj-2	2325.78	3.62205
Uj-3	1718.85	3.25345
Uj-4	1840.44	4.26295
Uj-5	1794.25	3.83728
Etj-1	1406.73	3.11783
Etj-2	1349.62	2.98824
Etj-3	1325.91	2.79446
Etj-4	1581.45	3.28231
Etj-5	1925.14	3.65059
Emj-1	2443.57	4.75644
Emj-2	1936.11	3.71612
Emj-3	1791.33	3.51258
Emj-4	1313.02	3.00248
Emj-5	1196.66	2.78042
Enj-1	2069.56	4.35427
Enj-2	1840.81	3.62521
Enj-3	1749.64	3.40237
Enj-4	1740.93	3.88337
Enj-5	1905.93	4.01085
Uj-6	2046.8	3.0808
Uj-7	2011.81	3.89834
Uj-8	1724.97	4.39035
Uj-9	1844.84	4.13363
Uj-10	2051.22	4.40066
Etj-6	1903.98	4.39397
Etj-7	1890.6	4.22729
Etj-8	1755.59	3.56445
Etj-9	1572.46	3.15992
Etj-10	1475.84	2.82314
Emj-6	1627.65	3.64115
Emj-7	1534.5	3.56628
Emj-8	1562.65	3.56175
Emj-9	2052.63	4.46902
Emj-10	1588.21	1.9406
Enj-6	1723.98	3.66201
Enj-7	1674.17	3.56356
Enj-8	1815.92	3.95527
Enj-9	1893.92	3.47725
Enj-10	1816.58	4.06633
Uc-1	4653.37	6.03205
Uc-2	4455.66	6.23675
Uc-3	4724.19	6.28704
Uc-4	5250.15	6.88873
Uc-5	4834.94	6.44363
Etc-1	5949.8	6.24357
Etc-2	4503.65	6.24464
Etc-3	4922.72	6.57998
Etc-4	4162.23	6.00352
Etc-5	4812.76	6.28029
Emc-1	7597.78	5.49847
Emc-2	4128.32	6.13474
Emc-3	7803.89	5.0843
Emc-4	8346.76	5.91025
Emc-5	3989.92	6.31039
Enc-1	5618.4	6.08704
Enc-2	6181.59	6.07444
Enc-3	5931.12	6.28743
Enc-4	6147.88	6.34557
Enc-5	6631.81	6.11927
Uc-6	5002.44	6.3184
Uc-7	4345.39	6.08481
Uc-8	4310.64	5.80049
Uc-9	6121.8	5.85044
Uc-10	5036.45	6.52832
Etc-6	1766.9	3.80499
Etc-7	4941.66	6.67845
Etc-8	1812.64	3.09026
Etc-9	2560.02	4.75317
Etc-10	1626.9	3.07673
Emc-6	4677.16	6.67333
Emc-7	5009.5	6.69403
Emc-8	4993.73	6.45308
Emc-9	4554.56	6.36569
Emc-10	4344.18	5.93472
Enc-6	4393.98	6.18585
Enc-7	4550.68	5.79686
Enc-8	4886.67	6.41272
Enc-9	4756.03	6.52938
Enc-10	4586.69	6.04292
