# Supplementary material for: Comparison of Gut Microbiome Profile of Chickens Infected with Three Eimeria Species Reveals New Insights on Pathogenicity of Avian Coccidia
Source: Microorganisms. 2025 Dec 3;13(12):2752. doi: 10.3390/microorganisms13122752 (PMC12736274; doi:10.3390/microorganisms13122752)
Supplement: Supplementary file 1 [file microorganisms-13-02752-s001.zip › Supplementary Table S5.xlsx]

## Sheet: Supplementary Table 4
Supplementary Table 5：The number of samples at various taxonomic levels.
Taxonomy	Uj-1	Uj-2	Uj-3	Uj-4	Uj-5	Etj-1	Etj-2	Etj-3	Etj-4	Etj-5	Emj-1	Emj-2	Emj-3	Emj-4	Emj-5	Enj-1	Enj-2	Enj-3	Enj-4	Enj-5	Uj-6	Uj-7	Uj-8	Uj-9	Uj-10	Etj-6	Etj-7	Etj-8	Etj-9	Etj-10	Emj-6	Emj-7	Emj-8	Emj-9	Emj-10	Enj-6	Enj-7	Enj-8	Enj-9	Enj-10	Uc-1	Uc-2	Uc-3	Uc-4	Uc-5	Etc-1	Etc-2	Etc-3	Etc-4
Phylum	9	8	10	9	11	14	14	10	13	9	11	13	10	8	8	13	18	12	12	14	16	16	13	15	13	10	8	10	10	11	11	14	12	16	13	14	17	9	19	15	9	11	16	17	13	18	16	11	16
Class	19	16	19	19	20	26	23	21	25	18	19	21	19	16	15	28	32	24	23	23	28	30	25	31	28	20	21	20	22	24	23	25	26	31	24	24	29	21	35	29	22	23	27	27	26	33	29	26	30
Order	36	32	35	35	34	44	43	39	47	33	33	36	35	32	25	50	59	35	42	44	48	59	48	47	48	37	36	36	42	43	47	50	48	57	44	45	54	42	61	57	37	38	48	44	48	59	53	49	51
Family	69	62	72	67	66	81	77	73	81	63	68	71	63	57	43	93	101	65	74	82	78	106	89	97	98	74	72	67	81	81	86	85	92	108	77	79	98	77	123	95	76	74	81	76	83	110	97	90	95
Genus	171	166	160	165	173	180	178	181	195	158	177	175	168	101	89	207	230	159	177	187	158	231	196	221	210	186	166	172	180	171	174	185	206	234	153	194	207	177	255	206	211	202	206	201	199	265	238	219	227
Species	383	369	317	365	417	337	334	346	413	347	390	384	370	186	161	392	449	305	350	346	309	461	390	464	470	395	390	384	353	326	333	354	361	444	264	367	438	386	478	388	439	446	428	431	457	522	470	459	464
[truncated: 32 more columns]
